# Supplementary material for: Characterization of the Luminal and Mucosa-Associated Microbiome along the Gastrointestinal Tract: Results from Surgically Treated Preterm Infants and a Murine Model
Source: Nutrients. 2021 Mar 23;13(3):1030. doi: 10.3390/nu13031030 (PMC8004827; doi:10.3390/nu13031030)
Supplement: Supplementary file 1 [file nutrients-13-01030-s001.zip]

Archive with 6 entries (6 files):
- Table S2.xlsx
- Table S3.xlsx
- Table S4.xlsx
- Table S5.xlsx
- Table S6.xlsx
- Table S1.xlsx
