# Supplementary material for: Characterization of the Luminal and Mucosa-Associated Microbiome along the Gastrointestinal Tract: Results from Surgically Treated Preterm Infants and a Murine Model
Source: Nutrients. 2021 Mar 23;13(3):1030. doi: 10.3390/nu13031030 (PMC8004827; doi:10.3390/nu13031030)
Supplement: Supplementary file 1 [file nutrients-13-01030-s001.zip › Table S2.xlsx]

## Sheet: HUMAN_sig.L6.df
DSeq2 analysis between mucosa and lumen of human derived samples at genus level.	baseMean	log2FoldChange	lfcSE	stat	pvalue	padj
D_0__Bacteria;D_1__Actinobacteria;D_2__Actinobacteria;D_3__Actinomycetales;D_4__Actinomycetaceae;D_5__Actinomyces	48.9091	-0.000825894	2.70263	-0.00030559	0.999756	0.99976
D_0__Bacteria;D_1__Actinobacteria;D_2__Actinobacteria;D_3__Bifidobacteriales;D_4__Bifidobacteriaceae;D_5__Bifidobacterium	2.78355	-0.369621	3.30654	-0.111785	0.910994	0.99976
D_0__Bacteria;D_1__Actinobacteria;D_2__Actinobacteria;D_3__Corynebacteriales;D_4__Corynebacteriaceae;D_5__Corynebacterium 1	52.2991	1.15754	2.34544	0.49353	0.621638	0.99976
D_0__Bacteria;D_1__Actinobacteria;D_2__Actinobacteria;D_3__Micrococcales;D_4__Dermatophilaceae;D_5__Mobilicoccus	0.513362	-3.07112	3.48288	-0.881775	0.377899	0.99976
D_0__Bacteria;D_1__Actinobacteria;D_2__Actinobacteria;D_3__Micrococcales;D_4__Microbacteriaceae;D_5__Leucobacter	3.51426	-3.97364	3.45181	-1.15118	0.24966	0.99976
D_0__Bacteria;D_1__Actinobacteria;D_2__Actinobacteria;D_3__Micrococcales;D_4__Micrococcaceae;D_5__Rothia	72.8753	1.70881	2.94666	0.579915	0.561972	0.99976
D_0__Bacteria;D_1__Actinobacteria;D_2__Actinobacteria;D_3__Propionibacteriales;D_4__Propionibacteriaceae;D_5__Cutibacterium	0.577533	-3.08327	3.47964	-0.886088	0.37557	0.99976
D_0__Bacteria;D_1__Actinobacteria;D_2__Coriobacteriia;D_3__Coriobacteriales;D_4__Atopobiaceae;D_5__Atopobium	37.1245	-0.548004	3.13282	-0.174924	0.86114	0.99976
D_0__Bacteria;D_1__Bacteroidetes;D_2__Bacteroidia;D_3__Bacteroidales;D_4__Prevotellaceae;D_5__Alloprevotella	86.0889	-0.0961092	3.44903	-0.0278656	0.977769	0.99976
D_0__Bacteria;D_1__Bacteroidetes;D_2__Bacteroidia;D_3__Bacteroidales;D_4__Prevotellaceae;D_5__Prevotella 6	32.8831	-0.0983491	3.44963	-0.02851	0.977255	0.99976
D_0__Bacteria;D_1__Bacteroidetes;D_2__Bacteroidia;D_3__Bacteroidales;D_4__Prevotellaceae;D_5__Prevotella 7	2920.14	0.819144	3.00967	0.272171	0.785491	0.99976
D_0__Bacteria;D_1__Bacteroidetes;D_2__Bacteroidia;D_3__Flavobacteriales;D_4__Weeksellaceae;D_5__Elizabethkingia	53.2216	-7.60641	2.75636	-2.75958	0.00578749	0.07871
D_0__Bacteria;D_1__Bacteroidetes;D_2__Bacteroidia;D_3__Flavobacteriales;D_4__Weeksellaceae;D_5__Empedobacter	2.31392	-2.21544	3.45757	-0.640751	0.521684	0.99976
D_0__Bacteria;D_1__Deinococcus-Thermus;D_2__Deinococci;D_3__Deinococcales;D_4__Deinococcaceae;D_5__Deinococcus	0.962554	-3.12644	3.46847	-0.901389	0.367382	0.99976
D_0__Bacteria;D_1__Epsilonbacteraeota;D_2__Campylobacteria;D_3__Campylobacterales;D_4__Campylobacteraceae;D_5__Campylobacter	7.47986	-0.11029	3.45291	-0.0319413	0.974519	0.99976
D_0__Bacteria;D_1__Firmicutes;D_2__Bacilli;D_3__Bacillales;D_4__Bacillaceae;D_5__Bacillus	1.47781	-4.10307	3.45016	-1.18924	0.234345	0.99976
D_0__Bacteria;D_1__Firmicutes;D_2__Bacilli;D_3__Bacillales;D_4__Family XI;D_5__Gemella	61.3369	1.8213	2.58524	0.704499	0.481122	0.99976
D_0__Bacteria;D_1__Firmicutes;D_2__Bacilli;D_3__Bacillales;D_4__Staphylococcaceae;D_5__Staphylococcus	1150.93	0.51357	2.73646	0.187677	0.85113	0.99976
D_0__Bacteria;D_1__Firmicutes;D_2__Bacilli;D_3__Lactobacillales;D_4__Carnobacteriaceae;D_5__Granulicatella	33.2085	-0.363113	3.32671	-0.109151	0.913083	0.99976
D_0__Bacteria;D_1__Firmicutes;D_2__Bacilli;D_3__Lactobacillales;D_4__Enterococcaceae;D_5__Enterococcus	2587.62	-0.485692	1.97272	-0.246204	0.805524	0.99976
D_0__Bacteria;D_1__Firmicutes;D_2__Bacilli;D_3__Lactobacillales;D_4__Lactobacillaceae;D_5__Lactobacillus	662.329	0.530353	2.70157	0.196313	0.844365	0.99976
D_0__Bacteria;D_1__Firmicutes;D_2__Bacilli;D_3__Lactobacillales;D_4__Lactobacillaceae;D_5__Pediococcus	355.668	-0.834703	3.2877	-0.253886	0.799583	0.99976
D_0__Bacteria;D_1__Firmicutes;D_2__Bacilli;D_3__Lactobacillales;D_4__Streptococcaceae;D_5__Lactococcus	0.611231	-0.906628	3.45353	-0.262522	0.792919	0.99976
D_0__Bacteria;D_1__Firmicutes;D_2__Bacilli;D_3__Lactobacillales;D_4__Streptococcaceae;D_5__Streptococcus	2898.08	-0.283029	2.02581	-0.139712	0.888888	0.99976
D_0__Bacteria;D_1__Firmicutes;D_2__Clostridia;D_3__Clostridiales;D_4__Clostridiaceae 1;D_5__Clostridium sensu stricto 1	6340.31	-0.0763966	2.2649	-0.0337306	0.973092	0.99976
D_0__Bacteria;D_1__Firmicutes;D_2__Clostridia;D_3__Clostridiales;D_4__Family XI;D_5__Anaerococcus	270.084	-1.35223	3.28577	-0.411542	0.680675	0.99976
D_0__Bacteria;D_1__Firmicutes;D_2__Clostridia;D_3__Clostridiales;D_4__Family XI;D_5__Finegoldia	318.326	-0.294043	2.98744	-0.0984266	0.921594	0.99976
D_0__Bacteria;D_1__Firmicutes;D_2__Clostridia;D_3__Clostridiales;D_4__Family XI;D_5__Peptoniphilus	712.089	5.0969	3.16066	1.6126	0.106831	0.90806
D_0__Bacteria;D_1__Firmicutes;D_2__Clostridia;D_3__Clostridiales;D_4__Lachnospiraceae;D_5__Blautia	2148.88	-1.04723	2.68199	-0.390468	0.696191	0.99976
D_0__Bacteria;D_1__Firmicutes;D_2__Clostridia;D_3__Clostridiales;D_4__Lachnospiraceae;D_5__Fusicatenibacter	111.381	-1.36619	3.2897	-0.415292	0.677928	0.99976
D_0__Bacteria;D_1__Firmicutes;D_2__Clostridia;D_3__Clostridiales;D_4__Lachnospiraceae;D_5__Lachnoanaerobaculum	12.1202	-1.01397	3.37627	-0.300323	0.763931	0.99976
D_0__Bacteria;D_1__Firmicutes;D_2__Clostridia;D_3__Clostridiales;D_4__Lachnospiraceae;D_5__Lachnospira	31.65	-1.68377	3.30853	-0.508917	0.610811	0.99976
D_0__Bacteria;D_1__Firmicutes;D_2__Clostridia;D_3__Clostridiales;D_4__Lachnospiraceae;D_5__Roseburia	236.722	0.0432945	3.04019	0.0142407	0.988638	0.99976
D_0__Bacteria;D_1__Firmicutes;D_2__Clostridia;D_3__Clostridiales;D_4__Lachnospiraceae;D_5__Stomatobaculum	3.10485	-0.130774	3.45864	-0.0378107	0.969839	0.99976
D_0__Bacteria;D_1__Firmicutes;D_2__Clostridia;D_3__Clostridiales;D_4__Peptostreptococcaceae;D_5__Intestinibacter	804.712	-0.346957	2.68558	-0.129192	0.897205	0.99976
D_0__Bacteria;D_1__Firmicutes;D_2__Clostridia;D_3__Clostridiales;D_4__Peptostreptococcaceae;D_5__Terrisporobacter	1.12903	-0.184159	3.47423	-0.0530073	0.957726	0.99976
D_0__Bacteria;D_1__Firmicutes;D_2__Clostridia;D_3__Clostridiales;D_4__Ruminococcaceae;D_5__Flavonifractor	910.49	-1.35231	3.28402	-0.411786	0.680496	0.99976
D_0__Bacteria;D_1__Firmicutes;D_2__Clostridia;D_3__Clostridiales;D_4__Ruminococcaceae;D_5__Ruminiclostridium 5	26.7592	-1.13087	3.3119	-0.341456	0.73276	0.99976
D_0__Bacteria;D_1__Firmicutes;D_2__Erysipelotrichia;D_3__Erysipelotrichales;D_4__Erysipelotrichaceae;D_5__Solobacterium	142.964	-0.095552	3.44888	-0.0277053	0.977897	0.99976
D_0__Bacteria;D_1__Firmicutes;D_2__Erysipelotrichia;D_3__Erysipelotrichales;D_4__Erysipelotrichaceae;D_5__[Clostridium] innocuum group	1392.4	-2.92013	3.0078	-0.970851	0.331623	0.99976
D_0__Bacteria;D_1__Firmicutes;D_2__Negativicutes;D_3__Selenomonadales;D_4__Veillonellaceae;D_5__Megasphaera	1100.81	-1.07944	3.28412	-0.328685	0.742394	0.99976
D_0__Bacteria;D_1__Firmicutes;D_2__Negativicutes;D_3__Selenomonadales;D_4__Veillonellaceae;D_5__Negativicoccus	248.131	-1.1773	3.28636	-0.358239	0.720164	0.99976
D_0__Bacteria;D_1__Firmicutes;D_2__Negativicutes;D_3__Selenomonadales;D_4__Veillonellaceae;D_5__Veillonella	4458.79	-0.65666	2.21077	-0.297027	0.766446	0.99976
D_0__Bacteria;D_1__Fusobacteria;D_2__Fusobacteriia;D_3__Fusobacteriales;D_4__Fusobacteriaceae;D_5__Fusobacterium	362.37	0.818572	2.70517	0.302596	0.762198	0.99976
D_0__Bacteria;D_1__Fusobacteria;D_2__Fusobacteriia;D_3__Fusobacteriales;D_4__Leptotrichiaceae;D_5__Leptotrichia	5.92743	-0.114218	3.45399	-0.0330683	0.97362	0.99976
D_0__Bacteria;D_1__Proteobacteria;D_2__Alphaproteobacteria;D_3__Rhizobiales;D_4__Beijerinckiaceae;D_5__Methylobacterium	0.320851	-3.0083	3.4982	-0.859956	0.389813	0.99976
D_0__Bacteria;D_1__Proteobacteria;D_2__Alphaproteobacteria;D_3__Rhizobiales;D_4__Rhizobiaceae;D_5__Phyllobacterium	1.09089	-3.13486	3.46635	-0.904369	0.3658	0.99976
D_0__Bacteria;D_1__Proteobacteria;D_2__Gammaproteobacteria;D_3__Aeromonadales;D_4__Aeromonadaceae;D_5__Aeromonas	0.288766	-2.96047	3.49853	-0.846204	0.397439	0.99976
D_0__Bacteria;D_1__Proteobacteria;D_2__Gammaproteobacteria;D_3__Betaproteobacteriales;D_4__Burkholderiaceae;D_5__Achromobacter	1.82986	-4.18561	3.43336	-1.2191	0.222807	0.99976
D_0__Bacteria;D_1__Proteobacteria;D_2__Gammaproteobacteria;D_3__Betaproteobacteriales;D_4__Burkholderiaceae;D_5__Cupriavidus	39.2204	-8.59628	2.57979	-3.33216	0.000861738	0.0293
D_0__Bacteria;D_1__Proteobacteria;D_2__Gammaproteobacteria;D_3__Betaproteobacteriales;D_4__Burkholderiaceae;D_5__Ralstonia	26.922	-9.18817	2.74173	-3.35123	0.00080453	0.0293
D_0__Bacteria;D_1__Proteobacteria;D_2__Gammaproteobacteria;D_3__Betaproteobacteriales;D_4__Burkholderiaceae;D_5__Undibacterium	0.449192	-3.05629	3.48691	-0.876505	0.380756	0.99976
D_0__Bacteria;D_1__Proteobacteria;D_2__Gammaproteobacteria;D_3__Betaproteobacteriales;D_4__Burkholderiaceae;__	3.62562	-3.18418	3.45437	-0.921784	0.356641	0.99976
D_0__Bacteria;D_1__Proteobacteria;D_2__Gammaproteobacteria;D_3__Betaproteobacteriales;D_4__Gallionellaceae;D_5__Gallionella	0.352937	-3.0266	3.49518	-0.865934	0.386526	0.99976
D_0__Bacteria;D_1__Proteobacteria;D_2__Gammaproteobacteria;D_3__Betaproteobacteriales;D_4__Neisseriaceae;D_5__Neisseria	50.6945	-3.207	3.44907	-0.929815	0.352467	0.99976
D_0__Bacteria;D_1__Proteobacteria;D_2__Gammaproteobacteria;D_3__Enterobacteriales;D_4__Enterobacteriaceae;D_5__Enterobacter	0.834214	-3.11582	3.47117	-0.897629	0.369383	0.99976
D_0__Bacteria;D_1__Proteobacteria;D_2__Gammaproteobacteria;D_3__Enterobacteriales;D_4__Enterobacteriaceae;D_5__Escherichia-Shigella	1062.99	-7.402	2.61528	-2.83029	0.00465059	0.07871
D_0__Bacteria;D_1__Proteobacteria;D_2__Gammaproteobacteria;D_3__Enterobacteriales;D_4__Enterobacteriaceae;D_5__Klebsiella	663.968	-0.652168	2.70569	-0.241036	0.809527	0.99976
D_0__Bacteria;D_1__Proteobacteria;D_2__Gammaproteobacteria;D_3__Enterobacteriales;D_4__Enterobacteriaceae;D_5__Serratia	1.25132	-3.14323	3.46427	-0.907327	0.364234	0.99976
D_0__Bacteria;D_1__Proteobacteria;D_2__Gammaproteobacteria;D_3__Enterobacteriales;D_4__Enterobacteriaceae;__	490.891	-0.533753	2.70608	-0.197242	0.843638	0.99976
D_0__Bacteria;D_1__Proteobacteria;D_2__Gammaproteobacteria;D_3__Pasteurellales;D_4__Pasteurellaceae;D_5__Actinobacillus	2.77671	-2.21853	3.45611	-0.641917	0.520927	0.99976
D_0__Bacteria;D_1__Proteobacteria;D_2__Gammaproteobacteria;D_3__Pasteurellales;D_4__Pasteurellaceae;D_5__Haemophilus	152.338	2.23733	2.49837	0.895517	0.370511	0.99976
D_0__Bacteria;D_1__Proteobacteria;D_2__Gammaproteobacteria;D_3__Pasteurellales;D_4__Pasteurellaceae;__	4.51614	-0.120026	3.45561	-0.0347335	0.972292	0.99976
D_0__Bacteria;D_1__Proteobacteria;D_2__Gammaproteobacteria;D_3__Pseudomonadales;D_4__Moraxellaceae;D_5__Acinetobacter	2.88766	-3.17827	3.45577	-0.919699	0.35773	0.99976
D_0__Bacteria;D_1__Proteobacteria;D_2__Gammaproteobacteria;D_3__Pseudomonadales;D_4__Pseudomonadaceae;D_5__Pseudomonas	25.0697	-7.74248	2.98098	-2.59729	0.00939624	0.10649
D_0__Bacteria;D_1__Proteobacteria;D_2__Gammaproteobacteria;D_3__Xanthomonadales;D_4__Xanthomonadaceae;D_5__Stenotrophomonas	11.6712	-7.77731	3.05839	-2.54294	0.0109924	0.10678
D_0__Bacteria;__;__;__;__;__	45.4045	-7.47718	2.56198	-2.91852	0.00351697	0.07871
Unassigned;__;__;__;__;__	4.45383	-4.12275	3.42553	-1.20354	0.228768	0.99976
