# Supplementary material for: Characterization of the Luminal and Mucosa-Associated Microbiome along the Gastrointestinal Tract: Results from Surgically Treated Preterm Infants and a Murine Model
Source: Nutrients. 2021 Mar 23;13(3):1030. doi: 10.3390/nu13031030 (PMC8004827; doi:10.3390/nu13031030)
Supplement: Supplementary file 1 [file nutrients-13-01030-s001.zip › Table S3.xlsx]

## Sheet: sig.JEJUNUM.L6_MOUSE
Mouse: Genus level analysis: lumen vs mucosa: significant genera	baseMean	log2FoldChange	lfcSE	stat	pvalue	padj	lumen-rel.ab	mucosa-rel.ab	DESeq parameters
D_0__Bacteria;D_1__Actinobacteria;D_2__Actinobacteria;D_3__Corynebacteriales;D_4__Nocardiaceae;D_5__Rhodococcus	0.689273	-2.40403	3.02795	-0.793947	0.427227	0.6114	1.55697e-05	2.50638e-05	baseMean	average of the normalized count values, dividing by size factors, taken over all samples
D_0__Bacteria;D_1__Actinobacteria;D_2__Actinobacteria;D_3__Micrococcales;D_4__Microbacteriaceae;D_5__Microbacterium	0.69088	-1.15021	3.0227	-0.380525	0.703556	0.85732	2.28967e-05	0	lfcSE	the standard error estimate for the log2 fold change estimate
D_0__Bacteria;D_1__Actinobacteria;D_2__Actinobacteria;D_3__Propionibacteriales;D_4__Propionibacteriaceae;D_5__Cutibacterium	3.29854	-1.22948	2.96455	-0.414726	0.678342	0.85732	7.14376e-05	7.01786e-05
D_0__Bacteria;D_1__Bacteroidetes;D_2__Bacteroidia;D_3__Flavobacteriales;D_4__Weeksellaceae;D_5__Elizabethkingia	10.7801	-7.23057	2.93261	-2.46557	0.0136795	0.05731	0	0.000516314
D_0__Bacteria;D_1__Bacteroidetes;D_2__Bacteroidia;D_3__Sphingobacteriales;D_4__Sphingobacteriaceae;D_5__Pedobacter	0.422526	-0.988838	3.0321	-0.326123	0.744331	0.85732	1.74015e-05	0
D_0__Bacteria;D_1__Cyanobacteria;D_2__Oxyphotobacteria;D_3__Chloroplast;D_4__Citrus maxima;D_5__	22.368	5.06567	2.59034	1.9556	0.0505128	0.16072	0.000740936	0
D_0__Bacteria;D_1__Cyanobacteria;D_2__Oxyphotobacteria;D_3__Chloroplast;D_4__Triticum aestivum (bread wheat);D_5__	37.0386	6.13998	2.39705	2.56147	0.0104231	0.05731	0.00110637	0
D_0__Bacteria;D_1__Firmicutes;D_2__Bacilli;D_3__Bacillales;D_4__Planococcaceae;D_5__Sporosarcina	154.366	1.18165	0.483129	2.44582	0.0144521	0.05731	0.00402432	0.00213042
D_0__Bacteria;D_1__Firmicutes;D_2__Bacilli;D_3__Bacillales;D_4__Staphylococcaceae;D_5__Staphylococcus	6.5175	-2.0353	2.61688	-0.777758	0.436712	0.6114	0.000108988	0.000105268
D_0__Bacteria;D_1__Firmicutes;D_2__Bacilli;D_3__Lactobacillales;D_4__Enterococcaceae;D_5__Enterococcus	201.225	0.441978	0.356454	1.23993	0.215001	0.39605	0.00353158	0.00419067
D_0__Bacteria;D_1__Firmicutes;D_2__Clostridia;D_3__Clostridiales;D_4__Christensenellaceae;D_5__uncultured	1.15101	-0.925798	3.02211	-0.306341	0.759345	0.85732	3.66347e-05	0
D_0__Bacteria;D_1__Firmicutes;D_2__Clostridia;D_3__Clostridiales;D_4__Clostridiaceae 1;D_5__Clostridium sensu stricto 1	312.839	-0.0684063	0.634521	-0.107808	0.914148	0.96955	0.00624621	0.00672211
D_0__Bacteria;D_1__Firmicutes;D_2__Clostridia;D_3__Clostridiales;D_4__Lachnospiraceae;D_5__A2	1385.48	-0.870952	0.492747	-1.76754	0.0771372	0.21303	0.028957	0.0309788
D_0__Bacteria;D_1__Firmicutes;D_2__Clostridia;D_3__Clostridiales;D_4__Lachnospiraceae;D_5__Anaerosporobacter	315.313	-1.33685	0.933458	-1.43214	0.152103	0.31315	0.00133991	0.00562431
D_0__Bacteria;D_1__Firmicutes;D_2__Clostridia;D_3__Clostridiales;D_4__Lachnospiraceae;D_5__Blautia	12.0425	-2.95966	3.01027	-0.983185	0.325516	0.54253	1.19063e-05	0.000260663
D_0__Bacteria;D_1__Firmicutes;D_2__Clostridia;D_3__Clostridiales;D_4__Lachnospiraceae;D_5__Hungatella	9.38825	-3.40357	2.97423	-1.14435	0.252477	0.44184	3.20553e-05	0.000441123
D_0__Bacteria;D_1__Firmicutes;D_2__Clostridia;D_3__Clostridiales;D_4__Lachnospiraceae;D_5__Lachnoclostridium	350.64	-1.50351	0.616504	-2.43876	0.0147377	0.05731	0.00381001	0.011409
D_0__Bacteria;D_1__Firmicutes;D_2__Clostridia;D_3__Clostridiales;D_4__Lachnospiraceae;D_5__Lachnospiraceae NK4A136 group	9090.99	-0.741847	0.212449	-3.49188	0.000479632	0.0055	0.106485	0.253555
D_0__Bacteria;D_1__Firmicutes;D_2__Clostridia;D_3__Clostridiales;D_4__Lachnospiraceae;D_5__Roseburia	1678.78	0.206613	0.30861	0.669494	0.50318	0.67736	0.0349834	0.030252
D_0__Bacteria;D_1__Firmicutes;D_2__Clostridia;D_3__Clostridiales;D_4__Lachnospiraceae;D_5__Tyzzerella 4	25.1553	-4.76464	2.97613	-1.60095	0.109387	0.25524	8.2428e-06	0.000736875
D_0__Bacteria;D_1__Firmicutes;D_2__Clostridia;D_3__Clostridiales;D_4__Lachnospiraceae;D_5__uncultured	1352.12	-1.05976	0.49411	-2.14478	0.0319707	0.1119	0.0181003	0.0291843
D_0__Bacteria;D_1__Firmicutes;D_2__Clostridia;D_3__Clostridiales;D_4__Lachnospiraceae;Other	9811.36	-0.196077	0.246121	-0.79667	0.425643	0.6114	0.136235	0.2201
D_0__Bacteria;D_1__Firmicutes;D_2__Clostridia;D_3__Clostridiales;D_4__Peptostreptococcaceae;D_5__Romboutsia	1716.37	2.18115	0.36178	6.02895	1.6503e-09	0	0.0401608	0.014141
D_0__Bacteria;D_1__Firmicutes;D_2__Erysipelotrichia;D_3__Erysipelotrichales;D_4__Erysipelotrichaceae;D_5__Coprobacillus	20.9475	-4.64325	2.9716	-1.56254	0.118161	0.25848	1.09904e-05	0.000666697
D_0__Bacteria;D_1__Firmicutes;D_2__Erysipelotrichia;D_3__Erysipelotrichales;D_4__Erysipelotrichaceae;D_5__Turicibacter	24933	1.07912	0.283185	3.81066	0.000138599	0.00243	0.517608	0.329047
D_0__Bacteria;D_1__Firmicutes;D_2__Erysipelotrichia;D_3__Erysipelotrichales;D_4__Erysipelotrichaceae;D_5__[Clostridium] innocuum group	5.49867	-4.19222	3.00584	-1.39469	0.16311	0.31716	0	0.000150383
D_0__Bacteria;D_1__Proteobacteria;D_2__Gammaproteobacteria;D_3__Betaproteobacteriales;D_4__Burkholderiaceae;D_5__Cupriavidus	37.7908	0.301105	0.914404	0.329291	0.741936	0.85732	0.00088198	0.000561429
D_0__Bacteria;D_1__Proteobacteria;D_2__Gammaproteobacteria;D_3__Betaproteobacteriales;D_4__Burkholderiaceae;D_5__Ralstonia	18.5641	2.88884	1.64533	1.75579	0.0791251	0.21303	0.000548604	0.000220561
D_0__Bacteria;D_1__Proteobacteria;D_2__Gammaproteobacteria;D_3__Enterobacteriales;D_4__Enterobacteriaceae;D_5__Enterobacter	357.986	1.53518	0.9054	1.69558	0.0899653	0.22491	0.00987762	0.00641633
D_0__Bacteria;D_1__Proteobacteria;D_2__Gammaproteobacteria;D_3__Enterobacteriales;D_4__Enterobacteriaceae;D_5__Escherichia-Shigella	2187.22	1.32933	0.38881	3.41896	0.000628616	0.0055	0.0536918	0.0343574
D_0__Bacteria;D_1__Proteobacteria;D_2__Gammaproteobacteria;D_3__Enterobacteriales;D_4__Enterobacteriaceae;D_5__Klebsiella	3.83919	-0.0367467	2.99416	-0.0122728	0.990208	0.99021	0.000144707	0
D_0__Bacteria;D_1__Proteobacteria;D_2__Gammaproteobacteria;D_3__Enterobacteriales;D_4__Enterobacteriaceae;Other	456.135	0.602009	0.752542	0.799966	0.42373	0.6114	0.0111095	0.00806553
D_0__Bacteria;D_1__Proteobacteria;D_2__Gammaproteobacteria;D_3__Pseudomonadales;D_4__Pseudomonadaceae;D_5__Pseudomonas	1.42615	-0.428496	3.00338	-0.142671	0.88655	0.96955	5.31203e-05	0
D_0__Bacteria;D_1__Proteobacteria;D_2__Gammaproteobacteria;D_3__Xanthomonadales;D_4__Rhodanobacteraceae;D_5__Rhodanobacter	1.8219	-0.112115	3.01369	-0.0372019	0.970324	0.99021	7.14376e-05	0
D_0__Bacteria;D_1__Verrucomicrobia;D_2__Verrucomicrobiae;D_3__Verrucomicrobiales;D_4__Akkermansiaceae;D_5__Akkermansia	774.153	1.43614	0.474652	3.02566	0.00248088	0.01737	0.0197021	0.00984506

## Sheet: sig.ILEUM.L6_MOUSE
Genus level analysis: lumen vs mucosa: significant genera	baseMean	log2FoldChange	lfcSE	stat	pvalue	padj	lumen-rel.ab	mucosa-rel.ab	DESeq parameters
D_0__Bacteria;D_1__Actinobacteria;D_2__Actinobacteria;D_3__Propionibacteriales;D_4__Propionibacteriaceae;D_5__Cutibacterium	1.79895	-0.244769	2.99269	-0.081789	0.934814	0.99397	4.45348e-05	3.72136e-05	baseMean	average of the normalized count values, dividing by size factors, taken over all samples
D_0__Bacteria;D_1__Bacteroidetes;D_2__Bacteroidia;D_3__Flavobacteriales;D_4__Weeksellaceae;D_5__Elizabethkingia	11.1994	-7.48137	1.95611	-3.82461	0.000130977	0.00079	0	0.000549934	lfcSE	the standard error estimate for the log2 fold change estimate
D_0__Bacteria;D_1__Cyanobacteria;D_2__Oxyphotobacteria;D_3__Chloroplast;D_4__Citrus maxima;D_5__	8.27702	0.0225605	2.98298	0.00756307	0.993966	0.99397	0.000301622	1.24045e-05
D_0__Bacteria;D_1__Cyanobacteria;D_2__Oxyphotobacteria;D_3__Chloroplast;D_4__Triticum aestivum (bread wheat);D_5__	38.3106	6.55966	2.5822	2.54034	0.0110746	0.02658	0.00119839	0
D_0__Bacteria;D_1__Firmicutes;D_2__Bacilli;D_3__Bacillales;D_4__Planococcaceae;D_5__Sporosarcina	92.965	1.03013	0.37084	2.77782	0.00547247	0.01642	0.00217107	0.00108746
D_0__Bacteria;D_1__Firmicutes;D_2__Bacilli;D_3__Bacillales;D_4__Staphylococcaceae;D_5__Staphylococcus	3.683	1.26792	2.9954	0.423291	0.672083	0.8065	0.0001083	0
D_0__Bacteria;D_1__Firmicutes;D_2__Bacilli;D_3__Lactobacillales;D_4__Enterococcaceae;D_5__Enterococcus	287.141	1.34466	0.476352	2.82284	0.00476011	0.01632	0.00602839	0.00344433
D_0__Bacteria;D_1__Firmicutes;D_2__Clostridia;D_3__Clostridiales;D_4__Clostridiaceae 1;D_5__Clostridium sensu stricto 1	336.986	0.0171371	0.575746	0.0297651	0.976254	0.99397	0.0047551	0.0063015
D_0__Bacteria;D_1__Firmicutes;D_2__Clostridia;D_3__Clostridiales;D_4__Lachnospiraceae;D_5__A2	632.206	-1.01605	0.76519	-1.32784	0.184231	0.29055	0.00854966	0.0228409
D_0__Bacteria;D_1__Firmicutes;D_2__Clostridia;D_3__Clostridiales;D_4__Lachnospiraceae;D_5__Anaerosporobacter	35.7269	-3.23841	1.25035	-2.59	0.00959755	0.02559	0.000402837	0.00114122
D_0__Bacteria;D_1__Firmicutes;D_2__Clostridia;D_3__Clostridiales;D_4__Lachnospiraceae;D_5__Lachnoclostridium	574.458	1.03609	0.727538	1.42411	0.154416	0.26471	0.0103209	0.0104198
D_0__Bacteria;D_1__Firmicutes;D_2__Clostridia;D_3__Clostridiales;D_4__Lachnospiraceae;D_5__Lachnospiraceae NK4A136 group	4887.71	-0.61778	0.167216	-3.6945	0.000220318	0.00106	0.049221	0.192953
D_0__Bacteria;D_1__Firmicutes;D_2__Clostridia;D_3__Clostridiales;D_4__Lachnospiraceae;D_5__Roseburia	1285.04	-0.603317	0.339984	-1.77454	0.0759732	0.14026	0.0159323	0.0424318
D_0__Bacteria;D_1__Firmicutes;D_2__Clostridia;D_3__Clostridiales;D_4__Lachnospiraceae;D_5__Tyzzerella 4	5.27675	-2.48834	3.01766	-0.824592	0.409603	0.57826	0	0.000152989
D_0__Bacteria;D_1__Firmicutes;D_2__Clostridia;D_3__Clostridiales;D_4__Lachnospiraceae;D_5__uncultured	771.145	-0.182607	0.650062	-0.280907	0.778782	0.89004	0.0151621	0.0171761
D_0__Bacteria;D_1__Firmicutes;D_2__Clostridia;D_3__Clostridiales;D_4__Lachnospiraceae;Other	7740.07	0.541668	0.179399	3.01934	0.00253327	0.01013	0.133037	0.140018
D_0__Bacteria;D_1__Firmicutes;D_2__Clostridia;D_3__Clostridiales;D_4__Peptostreptococcaceae;D_5__Romboutsia	9569.61	2.14972	0.553289	3.88534	0.000102186	0.00079	0.207119	0.0481007
D_0__Bacteria;D_1__Firmicutes;D_2__Erysipelotrichia;D_3__Erysipelotrichales;D_4__Erysipelotrichaceae;D_5__Turicibacter	30956.7	0.322079	0.430871	0.747508	0.454757	0.60634	0.460336	0.443628
D_0__Bacteria;D_1__Proteobacteria;D_2__Gammaproteobacteria;D_3__Betaproteobacteriales;D_4__Burkholderiaceae;D_5__Cupriavidus	20.1818	-2.10016	0.972465	-2.15962	0.0308018	0.0672	0.000109313	0.00093861
D_0__Bacteria;D_1__Proteobacteria;D_2__Gammaproteobacteria;D_3__Betaproteobacteriales;D_4__Burkholderiaceae;D_5__Ralstonia	13.4172	-0.469477	0.919065	-0.510821	0.609477	0.76987	9.61546e-05	0.000669845
D_0__Bacteria;D_1__Proteobacteria;D_2__Gammaproteobacteria;D_3__Enterobacteriales;D_4__Enterobacteriaceae;D_5__Enterobacter	74.9195	4.1108	2.07532	1.98081	0.0476131	0.09523	0.00126013	0.00301017
D_0__Bacteria;D_1__Proteobacteria;D_2__Gammaproteobacteria;D_3__Enterobacteriales;D_4__Enterobacteriaceae;D_5__Escherichia-Shigella	3480.59	0.818044	0.0920935	8.88276	6.52224e-19	0	0.0638062	0.0522066
D_0__Bacteria;D_1__Proteobacteria;D_2__Gammaproteobacteria;D_3__Enterobacteriales;D_4__Enterobacteriaceae;Other	147.07	0.859495	0.661301	1.2997	0.193703	0.29055	0.00294537	0.00365934
D_0__Bacteria;D_1__Verrucomicrobia;D_2__Verrucomicrobiae;D_3__Verrucomicrobiales;D_4__Akkermansiaceae;D_5__Akkermansia	886.568	1.57944	0.152952	10.3264	5.35303e-25	0	0.0170062	0.00888992

## Sheet: sig.COLON.L6_MOUSE
Genus level analysis: lumen vs mucosa: significant genera	baseMean	log2FoldChange	lfcSE	stat	pvalue	padj	lumen-rel.ab	mucosa-rel.ab	DESeq parameters
D_0__Bacteria;D_1__Actinobacteria;D_2__Actinobacteria;D_3__Propionibacteriales;D_4__Propionibacteriaceae;D_5__Cutibacterium	1.96818	-1.3104	3.02335	-0.433427	0.664705	0.83088	2.74914e-05	1.80228e-05	baseMean	average of the normalized count values, dividing by size factors, taken over all samples
D_0__Bacteria;D_1__Bacteroidetes;D_2__Bacteroidia;D_3__Flavobacteriales;D_4__Weeksellaceae;D_5__Elizabethkingia	4.47437	-4.40036	3.0042	-1.46473	0.142994	0.33152	0	0.000159953	lfcSE	the standard error estimate for the log2 fold change estimate
D_0__Bacteria;D_1__Cyanobacteria;D_2__Oxyphotobacteria;D_3__Chloroplast;D_4__Triticum aestivum (bread wheat);D_5__	9.76432	5.37777	2.41472	2.22708	0.0259421	0.16214	0.000337132	0
D_0__Bacteria;D_1__Firmicutes;D_2__Bacilli;D_3__Bacillales;D_4__Planococcaceae;D_5__Sporosarcina	33.9273	3.10894	2.95497	1.05211	0.29275	0.52277	0.000737928	0.000594754
D_0__Bacteria;D_1__Firmicutes;D_2__Bacilli;D_3__Bacillales;D_4__Staphylococcaceae;D_5__Staphylococcus	15.5656	-0.0817737	2.6109	-0.0313201	0.975014	0.97501	0.000279255	0.000198251
D_0__Bacteria;D_1__Firmicutes;D_2__Bacilli;D_3__Lactobacillales;D_4__Enterococcaceae;D_5__Enterococcus	231.7	0.270839	0.518102	0.522752	0.601147	0.79098	0.00424236	0.00308867
D_0__Bacteria;D_1__Firmicutes;D_2__Clostridia;D_3__Clostridiales;D_4__Christensenellaceae;D_5__uncultured	5.53173	-0.542907	3.0164	-0.179985	0.857164	0.9317	9.54966e-05	8.33557e-05
D_0__Bacteria;D_1__Firmicutes;D_2__Clostridia;D_3__Clostridiales;D_4__Clostridiaceae 1;D_5__Clostridium sensu stricto 1	630.429	0.162483	0.432472	0.375707	0.707135	0.84183	0.0133174	0.00928177
D_0__Bacteria;D_1__Firmicutes;D_2__Clostridia;D_3__Clostridiales;D_4__Lachnospiraceae;D_5__A2	1524.09	-1.32267	0.496787	-2.66245	0.00775732	0.06464	0.0213189	0.0285369
D_0__Bacteria;D_1__Firmicutes;D_2__Clostridia;D_3__Clostridiales;D_4__Lachnospiraceae;D_5__Anaerosporobacter	878.275	-1.96895	2.97082	-0.662761	0.507484	0.7463	0.0123683	0.0178899
D_0__Bacteria;D_1__Firmicutes;D_2__Clostridia;D_3__Clostridiales;D_4__Lachnospiraceae;D_5__Lachnoclostridium	170.675	-1.41445	0.920798	-1.53611	0.124512	0.33152	0.00192006	0.00273271
D_0__Bacteria;D_1__Firmicutes;D_2__Clostridia;D_3__Clostridiales;D_4__Lachnospiraceae;D_5__Lachnospiraceae NK4A136 group	29957.9	-0.744799	0.450996	-1.65145	0.0986462	0.33152	0.417827	0.413347
D_0__Bacteria;D_1__Firmicutes;D_2__Clostridia;D_3__Clostridiales;D_4__Lachnospiraceae;D_5__Roseburia	2162.2	-1.57091	0.416003	-3.7762	0.000159236	0.00398	0.0213059	0.0348967
D_0__Bacteria;D_1__Firmicutes;D_2__Clostridia;D_3__Clostridiales;D_4__Lachnospiraceae;D_5__uncultured	5274.37	-1.18217	0.663315	-1.78221	0.0747144	0.33152	0.0670748	0.0868544
D_0__Bacteria;D_1__Firmicutes;D_2__Clostridia;D_3__Clostridiales;D_4__Lachnospiraceae;Other	8534.83	-0.873486	0.244266	-3.57597	0.000348931	0.00436	0.0949598	0.143829
D_0__Bacteria;D_1__Firmicutes;D_2__Clostridia;D_3__Clostridiales;D_4__Peptostreptococcaceae;D_5__Romboutsia	719.456	-0.321722	0.428152	-0.751419	0.4524	0.7393	0.0129832	0.00704919
D_0__Bacteria;D_1__Firmicutes;D_2__Erysipelotrichia;D_3__Erysipelotrichales;D_4__Erysipelotrichaceae;D_5__Turicibacter	10321.3	-0.0600831	0.284584	-0.211126	0.832789	0.9317	0.187276	0.128724
D_0__Bacteria;D_1__Proteobacteria;D_2__Gammaproteobacteria;D_3__Betaproteobacteriales;D_4__Burkholderiaceae;D_5__Cupriavidus	7.13458	-4.59974	2.9764	-1.54541	0.122248	0.33152	5.78767e-06	0.000218527
D_0__Bacteria;D_1__Proteobacteria;D_2__Gammaproteobacteria;D_3__Betaproteobacteriales;D_4__Burkholderiaceae;D_5__Ralstonia	4.79822	-4.21581	3.00302	-1.40386	0.160361	0.33408	0	0.000153194
D_0__Bacteria;D_1__Proteobacteria;D_2__Gammaproteobacteria;D_3__Enterobacteriales;D_4__Enterobacteriaceae;D_5__Enterobacter	1898.22	0.240657	0.335475	0.71736	0.473152	0.7393	0.0253355	0.0314837
D_0__Bacteria;D_1__Proteobacteria;D_2__Gammaproteobacteria;D_3__Enterobacteriales;D_4__Enterobacteriaceae;D_5__Escherichia-Shigella	2955.06	0.47405	0.325967	1.45429	0.145867	0.33152	0.0504671	0.0434441
D_0__Bacteria;D_1__Proteobacteria;D_2__Gammaproteobacteria;D_3__Enterobacteriales;D_4__Enterobacteriaceae;D_5__Klebsiella	5.33285	-0.348846	2.99484	-0.116482	0.90727	0.94507	6.94521e-05	9.68728e-05
D_0__Bacteria;D_1__Proteobacteria;D_2__Gammaproteobacteria;D_3__Enterobacteriales;D_4__Enterobacteriaceae;Other	2361.86	0.405788	0.339902	1.19384	0.232542	0.4472	0.0421024	0.0329187
D_0__Bacteria;D_1__Proteobacteria;D_2__Gammaproteobacteria;D_3__Pseudomonadales;D_4__Pseudomonadaceae;D_5__Pseudomonas	2.15916	-1.80101	3.00105	-0.600129	0.54842	0.7617	3.32791e-05	3.60457e-05
D_0__Bacteria;D_1__Verrucomicrobia;D_2__Verrucomicrobiae;D_3__Verrucomicrobiales;D_4__Akkermansiaceae;D_5__Akkermansia	1227.47	0.64063	0.380691	1.68281	0.0924122	0.33152	0.0257928	0.0140173
