# Supplementary material for: Characterization of the Luminal and Mucosa-Associated Microbiome along the Gastrointestinal Tract: Results from Surgically Treated Preterm Infants and a Murine Model
Source: Nutrients. 2021 Mar 23;13(3):1030. doi: 10.3390/nu13031030 (PMC8004827; doi:10.3390/nu13031030)
Supplement: Supplementary file 1 [file nutrients-13-01030-s001.zip › Table S4.xlsx]

## Sheet: MU.Jejunum_vs_Ileum.L6.df
DeSeq analysis at genus level in mice in the MUCOSA: Jejunum vs Ileum
Genus	baseMean	log2FoldChange	lfcSE	stat	pvalue	padj
D_0__Bacteria;D_1__Actinobacteria;D_2__Actinobacteria;D_3__Propionibacteriales;D_4__Propionibacteriaceae;D_5__Cutibacterium	0.821053	0.900594	3.63554	0.247719	0.804351	0.94075
D_0__Bacteria;D_1__Bacteroidetes;D_2__Bacteroidia;D_3__Flavobacteriales;D_4__Weeksellaceae;D_5__Elizabethkingia	10.6384	-0.514558	1.3083	-0.393302	0.694096	0.94075
D_0__Bacteria;D_1__Firmicutes;D_2__Bacilli;D_3__Bacillales;D_4__Planococcaceae;D_5__Sporosarcina	39.1715	0.358967	1.29515	0.277162	0.781656	0.94075
D_0__Bacteria;D_1__Firmicutes;D_2__Bacilli;D_3__Bacillales;D_4__Staphylococcaceae;D_5__Staphylococcus	3.67403	2.55965	3.63417	0.70433	0.481227	0.93037
D_0__Bacteria;D_1__Firmicutes;D_2__Bacilli;D_3__Lactobacillales;D_4__Enterococcaceae;D_5__Enterococcus	109.941	-0.0770892	0.83903	-0.0918789	0.926794	0.9581
D_0__Bacteria;D_1__Firmicutes;D_2__Clostridia;D_3__Clostridiales;D_4__Clostridiaceae 1;D_5__Clostridium sensu stricto 1	220.995	-0.375318	0.754072	-0.497721	0.618681	0.94075
D_0__Bacteria;D_1__Firmicutes;D_2__Clostridia;D_3__Clostridiales;D_4__Lachnospiraceae;D_5__A2	716.506	0.580043	0.596631	0.972198	0.330952	0.73828
D_0__Bacteria;D_1__Firmicutes;D_2__Clostridia;D_3__Clostridiales;D_4__Lachnospiraceae;D_5__Anaerosporobacter	264.431	0.27221	1.37826	0.197502	0.843435	0.94075
D_0__Bacteria;D_1__Firmicutes;D_2__Clostridia;D_3__Clostridiales;D_4__Lachnospiraceae;D_5__Blautia	5.04339	1.11998	3.64551	0.307221	0.758676	0.94075
D_0__Bacteria;D_1__Firmicutes;D_2__Clostridia;D_3__Clostridiales;D_4__Lachnospiraceae;D_5__Hungatella	3.97497	2.2745	3.62442	0.62755	0.530299	0.94075
D_0__Bacteria;D_1__Firmicutes;D_2__Clostridia;D_3__Clostridiales;D_4__Lachnospiraceae;D_5__Lachnoclostridium	217.042	0.243944	1.07987	0.225901	0.821278	0.94075
D_0__Bacteria;D_1__Firmicutes;D_2__Clostridia;D_3__Clostridiales;D_4__Lachnospiraceae;D_5__Lachnospiraceae NK4A136 group	8387.25	0.753021	0.498922	1.5093	0.131223	0.54364
D_0__Bacteria;D_1__Firmicutes;D_2__Clostridia;D_3__Clostridiales;D_4__Lachnospiraceae;D_5__Roseburia	1024.32	-0.319684	0.436673	-0.732091	0.464113	0.93037
D_0__Bacteria;D_1__Firmicutes;D_2__Clostridia;D_3__Clostridiales;D_4__Lachnospiraceae;D_5__Tyzzerella 4	13.0846	2.69302	2.52699	1.0657	0.286558	0.73828
D_0__Bacteria;D_1__Firmicutes;D_2__Clostridia;D_3__Clostridiales;D_4__Lachnospiraceae;D_5__uncultured	1343.04	0.623287	0.620053	1.00522	0.314793	0.73828
D_0__Bacteria;D_1__Firmicutes;D_2__Clostridia;D_3__Clostridiales;D_4__Lachnospiraceae;Other	5543.44	0.481814	0.470363	1.02435	0.305672	0.73828
D_0__Bacteria;D_1__Firmicutes;D_2__Clostridia;D_3__Clostridiales;D_4__Peptostreptococcaceae;D_5__Romboutsia	827.662	-2.61623	0.631155	-4.14515	3.39595e-05	0.00049
D_0__Bacteria;D_1__Firmicutes;D_2__Erysipelotrichia;D_3__Erysipelotrichales;D_4__Erysipelotrichaceae;D_5__Coprobacillus	9.43899	3.57075	3.15455	1.13194	0.25766	0.73828
D_0__Bacteria;D_1__Firmicutes;D_2__Erysipelotrichia;D_3__Erysipelotrichales;D_4__Erysipelotrichaceae;D_5__Turicibacter	11027.7	-0.75751	0.494726	-1.53117	0.125727	0.54364
D_0__Bacteria;D_1__Firmicutes;D_2__Erysipelotrichia;D_3__Erysipelotrichales;D_4__Erysipelotrichaceae;D_5__[Clostridium] innocuum group	2.47978	1.89841	3.6257	0.523599	0.600558	0.94075
D_0__Bacteria;D_1__Proteobacteria;D_2__Gammaproteobacteria;D_3__Betaproteobacteriales;D_4__Burkholderiaceae;D_5__Cupriavidus	14.4328	-0.539731	1.32089	-0.408612	0.682824	0.94075
D_0__Bacteria;D_1__Proteobacteria;D_2__Gammaproteobacteria;D_3__Betaproteobacteriales;D_4__Burkholderiaceae;D_5__Ralstonia	7.68301	-2.31273	1.94976	-1.18616	0.235559	0.73828
D_0__Bacteria;D_1__Proteobacteria;D_2__Gammaproteobacteria;D_3__Enterobacteriales;D_4__Enterobacteriaceae;D_5__Enterobacter	457.763	2.59234	1.13306	2.28791	0.0221428	0.16054
D_0__Bacteria;D_1__Proteobacteria;D_2__Gammaproteobacteria;D_3__Enterobacteriales;D_4__Enterobacteriaceae;D_5__Escherichia-Shigella	1422.77	-1.48231	0.589784	-2.51331	0.0119604	0.11562
D_0__Bacteria;D_1__Proteobacteria;D_2__Gammaproteobacteria;D_3__Enterobacteriales;D_4__Enterobacteriaceae;Other	443.688	1.25679	0.768405	1.63558	0.101928	0.54364
D_0__Bacteria;D_1__Proteobacteria;D_2__Gammaproteobacteria;D_3__Pseudomonadales;D_4__Pseudomonadaceae;D_5__Pseudomonas	0.903422	-25.5502	3.64895	-7.00207	2.52209e-12	0
D_0__Bacteria;D_1__Proteobacteria;D_2__Gammaproteobacteria;D_3__Xanthomonadales;D_4__Xanthomonadaceae;D_5__Stenotrophomonas	0.799979	-0.191477	3.64429	-0.0525416	0.958097	0.9581
D_0__Bacteria;D_1__Tenericutes;D_2__Mollicutes;D_3__Anaeroplasmatales;D_4__Anaeroplasmataceae;D_5__Anaeroplasma	0.38511	0.513764	3.66201	0.140296	0.888426	0.95424
D_0__Bacteria;D_1__Verrucomicrobia;D_2__Verrucomicrobiae;D_3__Verrucomicrobiales;D_4__Akkermansiaceae;D_5__Akkermansia	339.334	-0.118189	0.57607	-0.205164	0.837444	0.94075

## Sheet: MU.Ileum_vs_Colon.L6.df
DeSeq analysis at genus level in mice in the MUCOSA: Ileum vs Colon
Genus	baseMean	log2FoldChange	lfcSE	stat	pvalue	padj
D_0__Bacteria;D_1__Actinobacteria;D_2__Actinobacteria;D_3__Propionibacteriales;D_4__Propionibacteriaceae;D_5__Cutibacterium	0.821053	-0.00388373	3.63577	-0.0010682	0.999148	0.99915
D_0__Bacteria;D_1__Bacteroidetes;D_2__Bacteroidia;D_3__Flavobacteriales;D_4__Weeksellaceae;D_5__Elizabethkingia	10.6384	2.30966	1.31205	1.76035	0.0783491	0.25246
D_0__Bacteria;D_1__Firmicutes;D_2__Bacilli;D_3__Bacillales;D_4__Planococcaceae;D_5__Sporosarcina	39.1715	4.44202	1.33563	3.32578	0.000881709	0.00426
D_0__Bacteria;D_1__Firmicutes;D_2__Bacilli;D_3__Bacillales;D_4__Staphylococcaceae;D_5__Staphylococcus	3.67403	0.303525	3.65482	0.0830478	0.933814	0.99915
D_0__Bacteria;D_1__Firmicutes;D_2__Bacilli;D_3__Lactobacillales;D_4__Enterococcaceae;D_5__Enterococcus	109.941	0.291699	0.836635	0.348658	0.727346	0.99915
D_0__Bacteria;D_1__Firmicutes;D_2__Clostridia;D_3__Clostridiales;D_4__Clostridiaceae 1;D_5__Clostridium sensu stricto 1	220.995	0.00763	0.751098	0.0101585	0.991895	0.99915
D_0__Bacteria;D_1__Firmicutes;D_2__Clostridia;D_3__Clostridiales;D_4__Lachnospiraceae;D_5__A2	716.506	-0.428499	0.596015	-0.718939	0.472179	0.91288
D_0__Bacteria;D_1__Firmicutes;D_2__Clostridia;D_3__Clostridiales;D_4__Lachnospiraceae;D_5__Anaerosporobacter	264.431	1.05242	1.37812	0.76367	0.445064	0.91288
D_0__Bacteria;D_1__Firmicutes;D_2__Clostridia;D_3__Clostridiales;D_4__Lachnospiraceae;D_5__Blautia	5.04339	0.30685	3.64622	0.0841555	0.932933	0.99915
D_0__Bacteria;D_1__Firmicutes;D_2__Clostridia;D_3__Clostridiales;D_4__Lachnospiraceae;D_5__Hungatella	3.97497	1.44777	3.64335	0.397372	0.691093	0.99915
D_0__Bacteria;D_1__Firmicutes;D_2__Clostridia;D_3__Clostridiales;D_4__Lachnospiraceae;D_5__Lachnoclostridium	217.042	3.63618	1.11037	3.27474	0.0010576	0.00438
D_0__Bacteria;D_1__Firmicutes;D_2__Clostridia;D_3__Clostridiales;D_4__Lachnospiraceae;D_5__Lachnospiraceae NK4A136 group	8387.25	-1.95633	0.498861	-3.92159	8.79658e-05	0.00057
D_0__Bacteria;D_1__Firmicutes;D_2__Clostridia;D_3__Clostridiales;D_4__Lachnospiraceae;D_5__Roseburia	1024.32	-0.183797	0.436146	-0.421411	0.673455	0.99915
D_0__Bacteria;D_1__Firmicutes;D_2__Clostridia;D_3__Clostridiales;D_4__Lachnospiraceae;D_5__Tyzzerella 4	13.0846	1.21867	2.5572	0.476563	0.633673	0.99915
D_0__Bacteria;D_1__Firmicutes;D_2__Clostridia;D_3__Clostridiales;D_4__Lachnospiraceae;D_5__uncultured	1343.04	-1.86008	0.619727	-3.00145	0.00268693	0.00974
D_0__Bacteria;D_1__Firmicutes;D_2__Clostridia;D_3__Clostridiales;D_4__Lachnospiraceae;Other	5543.44	0.221452	0.470333	0.470841	0.637754	0.99915
D_0__Bacteria;D_1__Firmicutes;D_2__Clostridia;D_3__Clostridiales;D_4__Peptostreptococcaceae;D_5__Romboutsia	827.662	2.86543	0.630473	4.54488	5.49659e-06	6e-05
D_0__Bacteria;D_1__Firmicutes;D_2__Erysipelotrichia;D_3__Erysipelotrichales;D_4__Erysipelotrichaceae;D_5__Coprobacillus	9.43899	0.206248	3.17858	0.0648867	0.948264	0.99915
D_0__Bacteria;D_1__Firmicutes;D_2__Erysipelotrichia;D_3__Erysipelotrichales;D_4__Erysipelotrichaceae;D_5__Turicibacter	11027.7	1.92594	0.494726	3.89295	9.90333e-05	0.00057
D_0__Bacteria;D_1__Firmicutes;D_2__Erysipelotrichia;D_3__Erysipelotrichales;D_4__Erysipelotrichaceae;D_5__[Clostridium] innocuum group	2.47978	1.11252	3.64071	0.305577	0.759927	0.99915
D_0__Bacteria;D_1__Proteobacteria;D_2__Gammaproteobacteria;D_3__Betaproteobacteriales;D_4__Burkholderiaceae;D_5__Cupriavidus	14.4328	1.53367	1.31647	1.16499	0.244024	0.58972
D_0__Bacteria;D_1__Proteobacteria;D_2__Gammaproteobacteria;D_3__Betaproteobacteriales;D_4__Burkholderiaceae;D_5__Ralstonia	7.68301	2.24786	1.91771	1.17216	0.241134	0.58972
D_0__Bacteria;D_1__Proteobacteria;D_2__Gammaproteobacteria;D_3__Enterobacteriales;D_4__Enterobacteriaceae;D_5__Enterobacter	457.763	-6.4685	1.11277	-5.81299	6.1367e-09	0
D_0__Bacteria;D_1__Proteobacteria;D_2__Gammaproteobacteria;D_3__Enterobacteriales;D_4__Enterobacteriaceae;D_5__Escherichia-Shigella	1422.77	0.848323	0.588924	1.44046	0.149737	0.43424
D_0__Bacteria;D_1__Proteobacteria;D_2__Gammaproteobacteria;D_3__Enterobacteriales;D_4__Enterobacteriaceae;Other	443.688	-3.4737	0.766481	-4.53201	5.84246e-06	6e-05
D_0__Bacteria;D_1__Proteobacteria;D_2__Gammaproteobacteria;D_3__Pseudomonadales;D_4__Pseudomonadaceae;D_5__Pseudomonas	0.903422	0.679443	3.61759	0.187816	0.851021	0.99915
D_0__Bacteria;D_1__Proteobacteria;D_2__Gammaproteobacteria;D_3__Xanthomonadales;D_4__Xanthomonadaceae;D_5__Stenotrophomonas	0.799979	1.39119	3.64784	0.381375	0.702925	0.99915
D_0__Bacteria;D_1__Tenericutes;D_2__Mollicutes;D_3__Anaeroplasmatales;D_4__Anaeroplasmataceae;D_5__Anaeroplasma	0.38511	0.403937	3.66186	0.110309	0.912164	0.99915
D_0__Bacteria;D_1__Verrucomicrobia;D_2__Verrucomicrobiae;D_3__Verrucomicrobiales;D_4__Akkermansiaceae;D_5__Akkermansia	339.334	-0.510021	0.573654	-0.889075	0.373963	0.83422

## Sheet: MU.Jejunum_vs_Colon.L6.df
DeSeq analysis at genus level in mice in the MUCOSA: Jejunum vs Colon
Genus	baseMean	log2FoldChange	lfcSE	stat	pvalue	padj
D_0__Bacteria;D_1__Actinobacteria;D_2__Actinobacteria;D_3__Propionibacteriales;D_4__Propionibacteriaceae;D_5__Cutibacterium	0.821053	0.89671	3.62698	0.247233	0.804728	0.83347
D_0__Bacteria;D_1__Bacteroidetes;D_2__Bacteroidia;D_3__Flavobacteriales;D_4__Weeksellaceae;D_5__Elizabethkingia	10.6384	1.7951	1.32086	1.35904	0.174133	0.45908
D_0__Bacteria;D_1__Firmicutes;D_2__Bacilli;D_3__Bacillales;D_4__Planococcaceae;D_5__Sporosarcina	39.1715	4.80098	1.33673	3.5916	0.000328652	0.00318
D_0__Bacteria;D_1__Firmicutes;D_2__Bacilli;D_3__Bacillales;D_4__Staphylococcaceae;D_5__Staphylococcus	3.67403	2.86318	3.63137	0.788457	0.430429	0.65603
D_0__Bacteria;D_1__Firmicutes;D_2__Bacilli;D_3__Lactobacillales;D_4__Enterococcaceae;D_5__Enterococcus	109.941	0.21461	0.836651	0.256511	0.797557	0.83347
D_0__Bacteria;D_1__Firmicutes;D_2__Clostridia;D_3__Clostridiales;D_4__Clostridiaceae 1;D_5__Clostridium sensu stricto 1	220.995	-0.367688	0.753368	-0.488058	0.625509	0.83347
D_0__Bacteria;D_1__Firmicutes;D_2__Clostridia;D_3__Clostridiales;D_4__Lachnospiraceae;D_5__A2	716.506	0.151545	0.59597	0.254283	0.799277	0.83347
D_0__Bacteria;D_1__Firmicutes;D_2__Clostridia;D_3__Clostridiales;D_4__Lachnospiraceae;D_5__Anaerosporobacter	264.431	1.32463	1.38075	0.959355	0.33738	0.57553
D_0__Bacteria;D_1__Firmicutes;D_2__Clostridia;D_3__Clostridiales;D_4__Lachnospiraceae;D_5__Blautia	5.04339	1.42683	3.64485	0.391464	0.695454	0.83347
D_0__Bacteria;D_1__Firmicutes;D_2__Clostridia;D_3__Clostridiales;D_4__Lachnospiraceae;D_5__Hungatella	3.97497	3.72227	3.62881	1.02575	0.305007	0.55283
D_0__Bacteria;D_1__Firmicutes;D_2__Clostridia;D_3__Clostridiales;D_4__Lachnospiraceae;D_5__Lachnoclostridium	217.042	3.88012	1.11115	3.49197	0.000479467	0.00348
D_0__Bacteria;D_1__Firmicutes;D_2__Clostridia;D_3__Clostridiales;D_4__Lachnospiraceae;D_5__Lachnospiraceae NK4A136 group	8387.25	-1.20331	0.49882	-2.41231	0.0158517	0.07537
D_0__Bacteria;D_1__Firmicutes;D_2__Clostridia;D_3__Clostridiales;D_4__Lachnospiraceae;D_5__Roseburia	1024.32	-0.503481	0.436388	-1.15375	0.248604	0.54592
D_0__Bacteria;D_1__Firmicutes;D_2__Clostridia;D_3__Clostridiales;D_4__Lachnospiraceae;D_5__Tyzzerella 4	13.0846	3.91169	2.52944	1.54646	0.121992	0.391
D_0__Bacteria;D_1__Firmicutes;D_2__Clostridia;D_3__Clostridiales;D_4__Lachnospiraceae;D_5__uncultured	1343.04	-1.23679	0.619606	-1.9961	0.0459234	0.16647
D_0__Bacteria;D_1__Firmicutes;D_2__Clostridia;D_3__Clostridiales;D_4__Lachnospiraceae;Other	5543.44	0.703266	0.470309	1.49533	0.134829	0.391
D_0__Bacteria;D_1__Firmicutes;D_2__Clostridia;D_3__Clostridiales;D_4__Peptostreptococcaceae;D_5__Romboutsia	827.662	0.249196	0.631592	0.394552	0.693174	0.83347
D_0__Bacteria;D_1__Firmicutes;D_2__Erysipelotrichia;D_3__Erysipelotrichales;D_4__Erysipelotrichaceae;D_5__Coprobacillus	9.43899	3.777	3.14569	1.20069	0.229871	0.54592
D_0__Bacteria;D_1__Firmicutes;D_2__Erysipelotrichia;D_3__Erysipelotrichales;D_4__Erysipelotrichaceae;D_5__Turicibacter	11027.7	1.16843	0.494751	2.36166	0.0181932	0.07537
D_0__Bacteria;D_1__Firmicutes;D_2__Erysipelotrichia;D_3__Erysipelotrichales;D_4__Erysipelotrichaceae;D_5__[Clostridium] innocuum group	2.47978	3.01093	3.62532	0.830526	0.406241	0.6545
D_0__Bacteria;D_1__Proteobacteria;D_2__Gammaproteobacteria;D_3__Betaproteobacteriales;D_4__Burkholderiaceae;D_5__Cupriavidus	14.4328	0.993942	1.32285	0.751365	0.452433	0.65603
D_0__Bacteria;D_1__Proteobacteria;D_2__Gammaproteobacteria;D_3__Betaproteobacteriales;D_4__Burkholderiaceae;D_5__Ralstonia	7.68301	-0.0648661	1.95839	-0.0331222	0.973577	0.97358
D_0__Bacteria;D_1__Proteobacteria;D_2__Gammaproteobacteria;D_3__Enterobacteriales;D_4__Enterobacteriaceae;D_5__Enterobacter	457.763	-3.87616	1.06937	-3.62472	0.000289279	0.00318
D_0__Bacteria;D_1__Proteobacteria;D_2__Gammaproteobacteria;D_3__Enterobacteriales;D_4__Enterobacteriaceae;D_5__Escherichia-Shigella	1422.77	-0.633986	0.589752	-1.075	0.282373	0.54592
D_0__Bacteria;D_1__Proteobacteria;D_2__Gammaproteobacteria;D_3__Enterobacteriales;D_4__Enterobacteriaceae;Other	443.688	-2.21692	0.764604	-2.89943	0.00373842	0.02168
D_0__Bacteria;D_1__Proteobacteria;D_2__Gammaproteobacteria;D_3__Pseudomonadales;D_4__Pseudomonadaceae;D_5__Pseudomonas	0.903422	-24.8707	3.64769	-6.81822	9.21738e-12	0
D_0__Bacteria;D_1__Proteobacteria;D_2__Gammaproteobacteria;D_3__Xanthomonadales;D_4__Xanthomonadaceae;D_5__Stenotrophomonas	0.799979	1.19972	3.64801	0.328869	0.742255	0.83347
D_0__Bacteria;D_1__Tenericutes;D_2__Mollicutes;D_3__Anaeroplasmatales;D_4__Anaeroplasmataceae;D_5__Anaeroplasma	0.38511	0.917701	3.66072	0.250689	0.802055	0.83347
D_0__Bacteria;D_1__Verrucomicrobia;D_2__Verrucomicrobiae;D_3__Verrucomicrobiales;D_4__Akkermansiaceae;D_5__Akkermansia	339.334	-0.62821	0.5735	-1.0954	0.273343	0.54592
