# Supplementary material for: Characterization of the Luminal and Mucosa-Associated Microbiome along the Gastrointestinal Tract: Results from Surgically Treated Preterm Infants and a Murine Model
Source: Nutrients. 2021 Mar 23;13(3):1030. doi: 10.3390/nu13031030 (PMC8004827; doi:10.3390/nu13031030)
Supplement: Supplementary file 1 [file nutrients-13-01030-s001.zip › Table S5.xlsx]

## Sheet: LU.Ileum_vs_Colon.L6.df
DeSeq analysis at genus level in mice: LUMEN Ileum versus Colon	baseMean	log2FoldChange	lfcSE	stat	pvalue	padj
D_0__Bacteria;D_1__Actinobacteria;D_2__Actinobacteria;D_3__Micrococcales;D_4__Microbacteriaceae;D_5__Curtobacterium	0.576971	0.573265	3.64869	0.157115	0.875154	NA
D_0__Bacteria;D_1__Actinobacteria;D_2__Actinobacteria;D_3__Micrococcales;D_4__Microbacteriaceae;D_5__Microbacterium	1.18405	0.952349	3.6417	0.261512	0.793698	NA
D_0__Bacteria;D_1__Actinobacteria;D_2__Actinobacteria;D_3__Micrococcales;D_4__Microbacteriaceae;Other	0.564485	0.830153	3.65358	0.227216	0.820256	NA
D_0__Bacteria;D_1__Actinobacteria;D_2__Actinobacteria;D_3__Micrococcales;D_4__Micrococcaceae;D_5__Micrococcus	0.614508	0.788758	3.65305	0.215918	0.829052	NA
D_0__Bacteria;D_1__Actinobacteria;D_2__Actinobacteria;D_3__Propionibacteriales;D_4__Propionibacteriaceae;D_5__Cutibacterium	6.5167	1.13921	3.35044	0.340019	0.733843	0.88061
D_0__Bacteria;D_1__Bacteroidetes;D_2__Bacteroidia;D_3__Sphingobacteriales;D_4__Sphingobacteriaceae;D_5__Pedobacter	0.575255	0	3.66422	0	1	NA
D_0__Bacteria;D_1__Cyanobacteria;D_2__Oxyphotobacteria;D_3__Chloroplast;D_4__Citrus maxima;D_5__	38.1505	7.83571	2.31346	3.38701	0.000706581	0.0017
D_0__Bacteria;D_1__Cyanobacteria;D_2__Oxyphotobacteria;D_3__Chloroplast;D_4__Triticum aestivum (bread wheat);D_5__	98.9662	1.72251	1.23265	1.3974	0.162293	0.25967
D_0__Bacteria;D_1__Firmicutes;D_2__Bacilli;D_3__Bacillales;D_4__Planococcaceae;D_5__Sporosarcina	231.256	2.23445	0.79509	2.81031	0.00494942	0.0099
D_0__Bacteria;D_1__Firmicutes;D_2__Bacilli;D_3__Bacillales;D_4__Staphylococcaceae;D_5__Staphylococcus	20.0819	-0.129396	1.94705	-0.0664572	0.947014	0.96201
D_0__Bacteria;D_1__Firmicutes;D_2__Bacilli;D_3__Lactobacillales;D_4__Enterococcaceae;D_5__Enterococcus	514.195	1.16373	0.393572	2.95685	0.00310798	0.00678
D_0__Bacteria;D_1__Firmicutes;D_2__Bacilli;D_3__Lactobacillales;D_4__Streptococcaceae;D_5__Streptococcus	0.634223	0.317702	3.66143	0.0867701	0.930854	NA
D_0__Bacteria;D_1__Firmicutes;D_2__Clostridia;D_3__Clostridiales;D_4__Christensenellaceae;D_5__uncultured	5.28361	-0.578345	3.64185	-0.158805	0.873822	0.96201
D_0__Bacteria;D_1__Firmicutes;D_2__Clostridia;D_3__Clostridiales;D_4__Clostridiaceae 1;D_5__Clostridium sensu stricto 1	722.709	-0.963039	0.479279	-2.00935	0.0445002	0.08215
D_0__Bacteria;D_1__Firmicutes;D_2__Clostridia;D_3__Clostridiales;D_4__Lachnospiraceae;D_5__A2	1723.64	-0.240781	0.650056	-0.3704	0.711084	0.88061
D_0__Bacteria;D_1__Firmicutes;D_2__Clostridia;D_3__Clostridiales;D_4__Lachnospiraceae;D_5__Anaerosporobacter	465.696	-0.121447	1.58599	-0.076575	0.938962	0.96201
D_0__Bacteria;D_1__Firmicutes;D_2__Clostridia;D_3__Clostridiales;D_4__Lachnospiraceae;D_5__Lachnoclostridium	801.976	4.80979	0.757196	6.35211	2.12375e-10	0
D_0__Bacteria;D_1__Firmicutes;D_2__Clostridia;D_3__Clostridiales;D_4__Lachnospiraceae;D_5__Lachnospiraceae NK4A136 group	20486	-2.62166	0.575404	-4.5562	5.20872e-06	2e-05
D_0__Bacteria;D_1__Firmicutes;D_2__Clostridia;D_3__Clostridiales;D_4__Lachnospiraceae;D_5__Roseburia	2555.11	0.329404	0.479481	0.687002	0.492081	0.6947
D_0__Bacteria;D_1__Firmicutes;D_2__Clostridia;D_3__Clostridiales;D_4__Lachnospiraceae;D_5__uncultured	3508.16	-1.18719	0.621845	-1.90913	0.0562449	0.09642
D_0__Bacteria;D_1__Firmicutes;D_2__Clostridia;D_3__Clostridiales;D_4__Lachnospiraceae;Other	14424.2	1.33129	0.327592	4.06386	4.82678e-05	0.00013
D_0__Bacteria;D_1__Firmicutes;D_2__Clostridia;D_3__Clostridiales;D_4__Peptostreptococcaceae;D_5__Romboutsia	12274.6	4.75065	0.641591	7.40448	1.31665e-13	0
D_0__Bacteria;D_1__Firmicutes;D_2__Erysipelotrichia;D_3__Erysipelotrichales;D_4__Erysipelotrichaceae;D_5__Turicibacter	46993.2	1.78225	0.350866	5.07958	3.78263e-07	0
D_0__Bacteria;D_1__Proteobacteria;D_2__Alphaproteobacteria;D_3__Rhizobiales;D_4__Rhizobiaceae;D_5__Allorhizobium-Neorhizobium-Pararhizobium-Rhizobium	0.705526	0.00646112	3.64852	0.00177089	0.998587	NA
D_0__Bacteria;D_1__Proteobacteria;D_2__Gammaproteobacteria;D_3__Betaproteobacteriales;D_4__Burkholderiaceae;D_5__Cupriavidus	38.2247	5.44986	1.31928	4.13092	3.61309e-05	0.00011
D_0__Bacteria;D_1__Proteobacteria;D_2__Gammaproteobacteria;D_3__Betaproteobacteriales;D_4__Burkholderiaceae;D_5__Ralstonia	23.8205	6.11191	1.1531	5.30043	1.1553e-07	0
D_0__Bacteria;D_1__Proteobacteria;D_2__Gammaproteobacteria;D_3__Enterobacteriales;D_4__Enterobacteriaceae;D_5__Enterobacter	1194.48	-4.97348	0.96374	-5.1606	2.46155e-07	0
D_0__Bacteria;D_1__Proteobacteria;D_2__Gammaproteobacteria;D_3__Enterobacteriales;D_4__Enterobacteriaceae;D_5__Escherichia-Shigella	6178.83	0.618501	0.510057	1.21261	0.225278	0.33792
D_0__Bacteria;D_1__Proteobacteria;D_2__Gammaproteobacteria;D_3__Enterobacteriales;D_4__Enterobacteriaceae;D_5__Klebsiella	6.11557	-2.12756	3.61613	-0.588353	0.556295	0.74173
D_0__Bacteria;D_1__Proteobacteria;D_2__Gammaproteobacteria;D_3__Enterobacteriales;D_4__Enterobacteriaceae;Other	1824.36	-3.79308	0.47434	-7.99655	1.27952e-15	0
D_0__Bacteria;D_1__Proteobacteria;D_2__Gammaproteobacteria;D_3__Pseudomonadales;D_4__Pseudomonadaceae;D_5__Pseudomonas	3.02223	-0.859606	3.63437	-0.236522	0.813028	NA
D_0__Bacteria;D_1__Proteobacteria;D_2__Gammaproteobacteria;D_3__Xanthomonadales;D_4__Rhodanobacteraceae;D_5__Rhodanobacter	2.59866	0.151012	3.65314	0.0413376	0.967027	NA
D_0__Bacteria;D_1__Verrucomicrobia;D_2__Verrucomicrobiae;D_3__Verrucomicrobiales;D_4__Akkermansiaceae;D_5__Akkermansia	2244.56	-0.0146785	0.308188	-0.0476282	0.962013	0.96201

## Sheet: LU.Jejunum_vs_Colon.L6.df
DeSeq analysis at genus level in mice: LUMEN Jejunum versus Colon	baseMean	log2FoldChange	lfcSE	stat	pvalue	padj
D_0__Bacteria;D_1__Actinobacteria;D_2__Actinobacteria;D_3__Micrococcales;D_4__Microbacteriaceae;D_5__Curtobacterium	0.576971	0.361338	3.64703	0.0990773	0.921077	0.94986
D_0__Bacteria;D_1__Actinobacteria;D_2__Actinobacteria;D_3__Micrococcales;D_4__Microbacteriaceae;D_5__Microbacterium	1.18405	1.3982	3.63903	0.384222	0.700814	0.94986
D_0__Bacteria;D_1__Actinobacteria;D_2__Actinobacteria;D_3__Micrococcales;D_4__Microbacteriaceae;Other	0.564485	0.419124	3.65349	0.114719	0.908668	0.94986
D_0__Bacteria;D_1__Actinobacteria;D_2__Actinobacteria;D_3__Micrococcales;D_4__Micrococcaceae;D_5__Micrococcus	0.614508	0.463846	3.65199	0.127012	0.898931	0.94986
D_0__Bacteria;D_1__Actinobacteria;D_2__Actinobacteria;D_3__Propionibacteriales;D_4__Propionibacteriaceae;D_5__Cutibacterium	6.5167	1.31914	3.34881	0.393914	0.693645	0.94986
D_0__Bacteria;D_1__Bacteroidetes;D_2__Bacteroidia;D_3__Sphingobacteriales;D_4__Sphingobacteriaceae;D_5__Pedobacter	0.575255	1.09867	3.65603	0.30051	0.763788	0.94986
D_0__Bacteria;D_1__Cyanobacteria;D_2__Oxyphotobacteria;D_3__Chloroplast;D_4__Citrus maxima;D_5__	38.1505	10.4991	2.3082	4.54861	5.40021e-06	4e-05
D_0__Bacteria;D_1__Cyanobacteria;D_2__Oxyphotobacteria;D_3__Chloroplast;D_4__Triticum aestivum (bread wheat);D_5__	98.9662	1.24627	1.23304	1.01073	0.312148	0.60593
D_0__Bacteria;D_1__Firmicutes;D_2__Bacilli;D_3__Bacillales;D_4__Planococcaceae;D_5__Sporosarcina	231.256	2.72883	0.794191	3.43598	0.000590404	0.00278
D_0__Bacteria;D_1__Firmicutes;D_2__Bacilli;D_3__Bacillales;D_4__Staphylococcaceae;D_5__Staphylococcus	20.0819	-0.921434	1.94944	-0.472666	0.636452	0.94986
D_0__Bacteria;D_1__Firmicutes;D_2__Bacilli;D_3__Lactobacillales;D_4__Enterococcaceae;D_5__Enterococcus	514.195	0.162061	0.394175	0.411139	0.68097	0.94986
D_0__Bacteria;D_1__Firmicutes;D_2__Bacilli;D_3__Lactobacillales;D_4__Streptococcaceae;D_5__Streptococcus	0.634223	0.700563	3.65616	0.191612	0.848046	0.94986
D_0__Bacteria;D_1__Firmicutes;D_2__Clostridia;D_3__Clostridiales;D_4__Christensenellaceae;D_5__uncultured	5.28361	-0.573787	3.6417	-0.15756	0.874803	0.94986
D_0__Bacteria;D_1__Firmicutes;D_2__Clostridia;D_3__Clostridiales;D_4__Clostridiaceae 1;D_5__Clostridium sensu stricto 1	722.709	-1.23548	0.479205	-2.57818	0.00993213	0.02731
D_0__Bacteria;D_1__Firmicutes;D_2__Clostridia;D_3__Clostridiales;D_4__Lachnospiraceae;D_5__A2	1723.64	1.37108	0.646245	2.12161	0.0338702	0.08598
D_0__Bacteria;D_1__Firmicutes;D_2__Clostridia;D_3__Clostridiales;D_4__Lachnospiraceae;D_5__Anaerosporobacter	465.696	1.98468	1.56543	1.26782	0.204862	0.42253
D_0__Bacteria;D_1__Firmicutes;D_2__Clostridia;D_3__Clostridiales;D_4__Lachnospiraceae;D_5__Lachnoclostridium	801.976	2.68083	0.761446	3.52072	0.000430385	0.00237
D_0__Bacteria;D_1__Firmicutes;D_2__Clostridia;D_3__Clostridiales;D_4__Lachnospiraceae;D_5__Lachnospiraceae NK4A136 group	20486	-1.78415	0.57538	-3.10081	0.0019299	0.00637
D_0__Bacteria;D_1__Firmicutes;D_2__Clostridia;D_3__Clostridiales;D_4__Lachnospiraceae;D_5__Roseburia	2555.11	0.982454	0.479275	2.04987	0.0403768	0.09517
D_0__Bacteria;D_1__Firmicutes;D_2__Clostridia;D_3__Clostridiales;D_4__Lachnospiraceae;D_5__uncultured	3508.16	-1.05009	0.621374	-1.68995	0.0910376	0.20028
D_0__Bacteria;D_1__Firmicutes;D_2__Clostridia;D_3__Clostridiales;D_4__Lachnospiraceae;Other	14424.2	1.06419	0.32759	3.24854	0.00115999	0.00478
D_0__Bacteria;D_1__Firmicutes;D_2__Clostridia;D_3__Clostridiales;D_4__Peptostreptococcaceae;D_5__Romboutsia	12274.6	2.02441	0.641647	3.15502	0.00160488	0.00588
D_0__Bacteria;D_1__Firmicutes;D_2__Erysipelotrichia;D_3__Erysipelotrichales;D_4__Erysipelotrichaceae;D_5__Turicibacter	46993.2	2.01462	0.350862	5.74191	9.36122e-09	0
D_0__Bacteria;D_1__Proteobacteria;D_2__Alphaproteobacteria;D_3__Rhizobiales;D_4__Rhizobiaceae;D_5__Allorhizobium-Neorhizobium-Pararhizobium-Rhizobium	0.705526	-1.16572	3.65164	-0.319231	0.749552	0.94986
D_0__Bacteria;D_1__Proteobacteria;D_2__Gammaproteobacteria;D_3__Betaproteobacteriales;D_4__Burkholderiaceae;D_5__Cupriavidus	38.2247	7.41506	1.3129	5.64786	1.62454e-08	0
D_0__Bacteria;D_1__Proteobacteria;D_2__Gammaproteobacteria;D_3__Betaproteobacteriales;D_4__Burkholderiaceae;D_5__Ralstonia	23.8205	7.18094	1.14707	6.26024	3.84379e-10	0
D_0__Bacteria;D_1__Proteobacteria;D_2__Gammaproteobacteria;D_3__Enterobacteriales;D_4__Enterobacteriaceae;D_5__Enterobacter	1194.48	-2.90073	0.960716	-3.01935	0.00253322	0.0076
D_0__Bacteria;D_1__Proteobacteria;D_2__Gammaproteobacteria;D_3__Enterobacteriales;D_4__Enterobacteriaceae;D_5__Escherichia-Shigella	6178.83	-0.0276581	0.510068	-0.0542243	0.956756	0.95676
D_0__Bacteria;D_1__Proteobacteria;D_2__Gammaproteobacteria;D_3__Enterobacteriales;D_4__Enterobacteriaceae;D_5__Klebsiella	6.11557	0.423633	3.60699	0.117448	0.906505	0.94986
D_0__Bacteria;D_1__Proteobacteria;D_2__Gammaproteobacteria;D_3__Enterobacteriales;D_4__Enterobacteriaceae;Other	1824.36	-2.23399	0.473473	-4.71831	2.37817e-06	2e-05
D_0__Bacteria;D_1__Proteobacteria;D_2__Gammaproteobacteria;D_3__Pseudomonadales;D_4__Pseudomonadaceae;D_5__Pseudomonas	3.02223	0.787001	3.62773	0.21694	0.828255	0.94986
D_0__Bacteria;D_1__Proteobacteria;D_2__Gammaproteobacteria;D_3__Xanthomonadales;D_4__Rhodanobacteraceae;D_5__Rhodanobacter	2.59866	1.9889	3.63834	0.546652	0.584618	0.94986
D_0__Bacteria;D_1__Verrucomicrobia;D_2__Verrucomicrobiae;D_3__Verrucomicrobiales;D_4__Akkermansiaceae;D_5__Akkermansia	2244.56	-0.167816	0.308181	-0.544537	0.586072	0.94986

## Sheet: LU.Jejunum_vs_Ileum.L6.df
DeSeq analysis at genus level in mice: LUMEN Jejunum versus Ileum	baseMean	log2FoldChange	lfcSE	stat	pvalue	padj
D_0__Bacteria;D_1__Actinobacteria;D_2__Actinobacteria;D_3__Micrococcales;D_4__Microbacteriaceae;D_5__Curtobacterium	0.576971	-0.211927	3.64708	-0.0581088	0.953662	0.98701
D_0__Bacteria;D_1__Actinobacteria;D_2__Actinobacteria;D_3__Micrococcales;D_4__Microbacteriaceae;D_5__Microbacterium	1.18405	0.445848	3.63252	0.122738	0.902315	0.98701
D_0__Bacteria;D_1__Actinobacteria;D_2__Actinobacteria;D_3__Micrococcales;D_4__Microbacteriaceae;Other	0.564485	-0.411029	3.64927	-0.112633	0.910321	0.98701
D_0__Bacteria;D_1__Actinobacteria;D_2__Actinobacteria;D_3__Micrococcales;D_4__Micrococcaceae;D_5__Micrococcus	0.614508	-0.324912	3.64865	-0.0890499	0.929042	0.98701
D_0__Bacteria;D_1__Actinobacteria;D_2__Actinobacteria;D_3__Propionibacteriales;D_4__Propionibacteriaceae;D_5__Cutibacterium	6.5167	0.17993	3.34512	0.0537888	0.957103	0.98701
D_0__Bacteria;D_1__Bacteroidetes;D_2__Bacteroidia;D_3__Sphingobacteriales;D_4__Sphingobacteriaceae;D_5__Pedobacter	0.575255	1.09949	3.65642	0.300702	0.763642	0.98701
D_0__Bacteria;D_1__Cyanobacteria;D_2__Oxyphotobacteria;D_3__Chloroplast;D_4__Citrus maxima;D_5__	38.1505	2.66339	2.22699	1.19596	0.231711	0.6277
D_0__Bacteria;D_1__Cyanobacteria;D_2__Oxyphotobacteria;D_3__Chloroplast;D_4__Triticum aestivum (bread wheat);D_5__	98.9662	-0.476246	1.22772	-0.387913	0.698081	0.98701
D_0__Bacteria;D_1__Firmicutes;D_2__Bacilli;D_3__Bacillales;D_4__Planococcaceae;D_5__Sporosarcina	231.256	0.494382	0.786534	0.628557	0.529639	0.98701
D_0__Bacteria;D_1__Firmicutes;D_2__Bacilli;D_3__Bacillales;D_4__Staphylococcaceae;D_5__Staphylococcus	20.0819	-0.792039	1.94969	-0.406238	0.684567	0.98701
D_0__Bacteria;D_1__Firmicutes;D_2__Bacilli;D_3__Lactobacillales;D_4__Enterococcaceae;D_5__Enterococcus	514.195	-1.00167	0.392851	-2.54976	0.0107797	0.08409
D_0__Bacteria;D_1__Firmicutes;D_2__Bacilli;D_3__Lactobacillales;D_4__Streptococcaceae;D_5__Streptococcus	0.634223	0.38286	3.65581	0.104726	0.916593	0.98701
D_0__Bacteria;D_1__Firmicutes;D_2__Clostridia;D_3__Clostridiales;D_4__Christensenellaceae;D_5__uncultured	5.28361	0.00455822	3.64184	0.00125163	0.999001	0.999
D_0__Bacteria;D_1__Firmicutes;D_2__Clostridia;D_3__Clostridiales;D_4__Clostridiaceae 1;D_5__Clostridium sensu stricto 1	722.709	-0.27244	0.479798	-0.567823	0.570155	0.98701
D_0__Bacteria;D_1__Firmicutes;D_2__Clostridia;D_3__Clostridiales;D_4__Lachnospiraceae;D_5__A2	1723.64	1.61186	0.647097	2.49091	0.0127416	0.08409
D_0__Bacteria;D_1__Firmicutes;D_2__Clostridia;D_3__Clostridiales;D_4__Lachnospiraceae;D_5__Anaerosporobacter	465.696	2.10613	1.56727	1.34383	0.179005	0.59072
D_0__Bacteria;D_1__Firmicutes;D_2__Clostridia;D_3__Clostridiales;D_4__Lachnospiraceae;D_5__Lachnoclostridium	801.976	-2.12896	0.702444	-3.03079	0.00243916	0.02683
D_0__Bacteria;D_1__Firmicutes;D_2__Clostridia;D_3__Clostridiales;D_4__Lachnospiraceae;D_5__Lachnospiraceae NK4A136 group	20486	0.83751	0.575414	1.45549	0.145533	0.59072
D_0__Bacteria;D_1__Firmicutes;D_2__Clostridia;D_3__Clostridiales;D_4__Lachnospiraceae;D_5__Roseburia	2555.11	0.65305	0.479187	1.36283	0.172936	0.59072
D_0__Bacteria;D_1__Firmicutes;D_2__Clostridia;D_3__Clostridiales;D_4__Lachnospiraceae;D_5__uncultured	3508.16	0.137094	0.62226	0.220316	0.825625	0.98701
D_0__Bacteria;D_1__Firmicutes;D_2__Clostridia;D_3__Clostridiales;D_4__Lachnospiraceae;Other	14424.2	-0.267096	0.327543	-0.815454	0.414812	0.97777
D_0__Bacteria;D_1__Firmicutes;D_2__Clostridia;D_3__Clostridiales;D_4__Peptostreptococcaceae;D_5__Romboutsia	12274.6	-2.72624	0.641286	-4.25121	2.12621e-05	0.0007
D_0__Bacteria;D_1__Firmicutes;D_2__Erysipelotrichia;D_3__Erysipelotrichales;D_4__Erysipelotrichaceae;D_5__Turicibacter	46993.2	0.232369	0.350838	0.662325	0.507763	0.98701
D_0__Bacteria;D_1__Proteobacteria;D_2__Alphaproteobacteria;D_3__Rhizobiales;D_4__Rhizobiaceae;D_5__Allorhizobium-Neorhizobium-Pararhizobium-Rhizobium	0.705526	-1.17218	3.65153	-0.32101	0.748203	0.98701
D_0__Bacteria;D_1__Proteobacteria;D_2__Gammaproteobacteria;D_3__Betaproteobacteriales;D_4__Burkholderiaceae;D_5__Cupriavidus	38.2247	1.9652	1.14554	1.71552	0.0862493	0.4066
D_0__Bacteria;D_1__Proteobacteria;D_2__Gammaproteobacteria;D_3__Betaproteobacteriales;D_4__Burkholderiaceae;D_5__Ralstonia	23.8205	1.06903	0.923975	1.15699	0.247277	0.6277
D_0__Bacteria;D_1__Proteobacteria;D_2__Gammaproteobacteria;D_3__Enterobacteriales;D_4__Enterobacteriaceae;D_5__Enterobacter	1194.48	2.07275	0.964395	2.14927	0.031613	0.17387
D_0__Bacteria;D_1__Proteobacteria;D_2__Gammaproteobacteria;D_3__Enterobacteriales;D_4__Enterobacteriaceae;D_5__Escherichia-Shigella	6178.83	-0.646159	0.510037	-1.26689	0.205196	0.61559
D_0__Bacteria;D_1__Proteobacteria;D_2__Gammaproteobacteria;D_3__Enterobacteriales;D_4__Enterobacteriaceae;D_5__Klebsiella	6.11557	2.55119	3.61539	0.705648	0.480407	0.98701
D_0__Bacteria;D_1__Proteobacteria;D_2__Gammaproteobacteria;D_3__Enterobacteriales;D_4__Enterobacteriaceae;Other	1824.36	1.55909	0.474571	3.28527	0.00101885	0.01681
D_0__Bacteria;D_1__Proteobacteria;D_2__Gammaproteobacteria;D_3__Pseudomonadales;D_4__Pseudomonadaceae;D_5__Pseudomonas	3.02223	1.64661	3.63209	0.45335	0.650297	0.98701
D_0__Bacteria;D_1__Proteobacteria;D_2__Gammaproteobacteria;D_3__Xanthomonadales;D_4__Rhodanobacteraceae;D_5__Rhodanobacter	2.59866	1.83789	3.63864	0.505104	0.613486	0.98701
D_0__Bacteria;D_1__Verrucomicrobia;D_2__Verrucomicrobiae;D_3__Verrucomicrobiales;D_4__Akkermansiaceae;D_5__Akkermansia	2244.56	-0.153138	0.308079	-0.497072	0.619138	0.98701
