# Supplementary material for: Characterization of the Luminal and Mucosa-Associated Microbiome along the Gastrointestinal Tract: Results from Surgically Treated Preterm Infants and a Murine Model
Source: Nutrients. 2021 Mar 23;13(3):1030. doi: 10.3390/nu13031030 (PMC8004827; doi:10.3390/nu13031030)
Supplement: Supplementary file 1 [file nutrients-13-01030-s001.zip › Table S6.xlsx]

## Sheet: GenusLevelMouse_L6
Genus Level Analysis Mouse L6 : absolute read numbers and relative abundances per sample group	colu	comu	illu	ilmu	jelu	jemu	stool	Spalte1	colu_relative	comu_relative	illu_relative	ilmu_relative	jelu_relative	jemu_relative	stool_relative
D_0__Bacteria;D_1__Actinobacteria;D_2__Actinobacteria;D_3__Corynebacteriales;D_4__Corynebacteriaceae;D_5__Corynebacterium 1	0	6	0	0	0	0	0		0	1.35171e-05	0	0	0	0	0
D_0__Bacteria;D_1__Actinobacteria;D_2__Actinobacteria;D_3__Corynebacteriales;D_4__Nocardiaceae;D_5__Rhodococcus	0	0	0	0	17	5	0		0	0	0	0	1.55697e-05	2.50638e-05	0
D_0__Bacteria;D_1__Actinobacteria;D_2__Actinobacteria;D_3__Micrococcales;D_4__Microbacteriaceae;D_5__Curtobacterium	0	0	8	0	11	0	10		0	0	8.09723e-06	0	1.00745e-05	0	1.45581e-05
D_0__Bacteria;D_1__Actinobacteria;D_2__Actinobacteria;D_3__Micrococcales;D_4__Microbacteriaceae;D_5__Leucobacter	0	0	0	5	11	0	0		0	0	0	2.06742e-05	1.00745e-05	0	0
D_0__Bacteria;D_1__Actinobacteria;D_2__Actinobacteria;D_3__Micrococcales;D_4__Microbacteriaceae;D_5__Microbacterium	0	0	9	0	25	0	0		0	0	9.10939e-06	0	2.28967e-05	0	0
D_0__Bacteria;D_1__Actinobacteria;D_2__Actinobacteria;D_3__Micrococcales;D_4__Microbacteriaceae;Other	0	0	10	0	7	0	0		0	0	1.01215e-05	0	6.41107e-06	0	0
D_0__Bacteria;D_1__Actinobacteria;D_2__Actinobacteria;D_3__Micrococcales;D_4__Micrococcaceae;D_5__Micrococcus	0	0	10	0	7	0	0		0	0	1.01215e-05	0	6.41107e-06	0	0
D_0__Bacteria;D_1__Actinobacteria;D_2__Actinobacteria;D_3__Micrococcales;Other;Other	0	0	0	0	5	0	0		0	0	0	0	4.57933e-06	0	0
D_0__Bacteria;D_1__Actinobacteria;D_2__Actinobacteria;D_3__Propionibacteriales;D_4__Nocardioidaceae;D_5__Nocardioides	0	0	0	0	0	7	0		0	0	0	0	0	3.50893e-05	0
D_0__Bacteria;D_1__Actinobacteria;D_2__Actinobacteria;D_3__Propionibacteriales;D_4__Propionibacteriaceae;D_5__Cutibacterium	19	8	44	9	78	14	20		2.74914e-05	1.80228e-05	4.45348e-05	3.72136e-05	7.14376e-05	7.01786e-05	2.91161e-05
D_0__Bacteria;D_1__Actinobacteria;D_2__Actinobacteria;Other;Other;Other	0	0	7	0	3	0	0		0	0	7.08508e-06	0	2.7476e-06	0	0
D_0__Bacteria;D_1__Bacteroidetes;D_2__Bacteroidia;D_3__Bacteroidales;D_4__Bacteroidaceae;D_5__Bacteroides	0	0	0	0	35	0	0		0	0	0	0	3.20553e-05	0	0
D_0__Bacteria;D_1__Bacteroidetes;D_2__Bacteroidia;D_3__Cytophagales;D_4__Hymenobacteraceae;D_5__Hymenobacter	0	0	0	0	13	0	0		0	0	0	0	1.19063e-05	0	0
D_0__Bacteria;D_1__Bacteroidetes;D_2__Bacteroidia;D_3__Flavobacteriales;D_4__Weeksellaceae;D_5__Chryseobacterium	0	0	0	0	4	0	0		0	0	0	0	3.66347e-06	0	0
D_0__Bacteria;D_1__Bacteroidetes;D_2__Bacteroidia;D_3__Flavobacteriales;D_4__Weeksellaceae;D_5__Elizabethkingia	0	71	0	133	0	103	0		0	0.000159953	0	0.000549934	0	0.000516314	0
D_0__Bacteria;D_1__Bacteroidetes;D_2__Bacteroidia;D_3__Sphingobacteriales;D_4__Sphingobacteriaceae;D_5__Pedobacter	0	0	0	0	19	0	0		0	0	0	0	1.74015e-05	0	0
D_0__Bacteria;D_1__Cyanobacteria;D_2__Oxyphotobacteria;D_3__Chloroplast;D_4__Citrus maxima;D_5__	77	0	298	3	809	0	25		0.000111413	0	0.000301622	1.24045e-05	0.000740936	0	3.63951e-05
D_0__Bacteria;D_1__Cyanobacteria;D_2__Oxyphotobacteria;D_3__Chloroplast;D_4__Triticum aestivum (bread wheat);D_5__	233	0	1184	0	1208	0	39		0.000337132	0	0.00119839	0	0.00110637	0	5.67764e-05
D_0__Bacteria;D_1__Firmicutes;D_2__Bacilli;D_3__Bacillales;D_4__Bacillaceae;D_5__Bacillus	0	2	0	0	16	4	0		0	4.50571e-06	0	0	1.46539e-05	2.0051e-05	0
D_0__Bacteria;D_1__Firmicutes;D_2__Bacilli;D_3__Bacillales;D_4__Paenibacillaceae;D_5__Paenibacillus	0	0	4	0	8	0	0		0	0	4.04862e-06	0	7.32693e-06	0	0
D_0__Bacteria;D_1__Firmicutes;D_2__Bacilli;D_3__Bacillales;D_4__Planococcaceae;D_5__Sporosarcina	510	264	2145	263	4394	425	756		0.000737928	0.000594754	0.00217107	0.00108746	0.00402432	0.00213042	0.00110059
D_0__Bacteria;D_1__Firmicutes;D_2__Bacilli;D_3__Bacillales;D_4__Staphylococcaceae;D_5__Staphylococcus	193	88	107	0	119	21	218		0.000279255	0.000198251	0.0001083	0	0.000108988	0.000105268	0.000317366
D_0__Bacteria;D_1__Firmicutes;D_2__Bacilli;D_3__Lactobacillales;D_4__Carnobacteriaceae;D_5__Alkalibacterium	0	0	0	0	46	0	0		0	0	0	0	4.21299e-05	0	0
D_0__Bacteria;D_1__Firmicutes;D_2__Bacilli;D_3__Lactobacillales;D_4__Enterococcaceae;D_5__Enterococcus	2932	1371	5956	833	3856	836	3772		0.00424236	0.00308867	0.00602839	0.00344433	0.00353158	0.00419067	0.0054913
D_0__Bacteria;D_1__Firmicutes;D_2__Bacilli;D_3__Lactobacillales;D_4__Streptococcaceae;D_5__Streptococcus	0	0	7	2	16	0	7		0	0	7.08508e-06	8.26969e-06	1.46539e-05	0	1.01906e-05
D_0__Bacteria;D_1__Firmicutes;D_2__Clostridia;D_3__Clostridiales;D_4__Christensenellaceae;D_5__uncultured	66	37	14	0	40	0	85		9.54966e-05	8.33557e-05	1.41702e-05	0	3.66347e-05	0	0.000123743
D_0__Bacteria;D_1__Firmicutes;D_2__Clostridia;D_3__Clostridiales;D_4__Clostridiaceae 1;D_5__Clostridium sensu stricto 1	9204	4120	4698	1524	6820	1341	8190		0.0133174	0.00928177	0.0047551	0.0063015	0.00624621	0.00672211	0.011923
D_0__Bacteria;D_1__Firmicutes;D_2__Clostridia;D_3__Clostridiales;D_4__Lachnospiraceae;D_5__A2	14734	12667	8447	5524	31617	6180	14673		0.0213189	0.0285369	0.00854966	0.0228409	0.028957	0.0309788	0.021361
D_0__Bacteria;D_1__Firmicutes;D_2__Clostridia;D_3__Clostridiales;D_4__Lachnospiraceae;D_5__Anaerosporobacter	8548	7941	398	276	1463	1122	4931		0.0123683	0.0178899	0.000402837	0.00114122	0.00133991	0.00562431	0.00717858
D_0__Bacteria;D_1__Firmicutes;D_2__Clostridia;D_3__Clostridiales;D_4__Lachnospiraceae;D_5__Blautia	0	5	0	0	13	52	25		0	1.12643e-05	0	0	1.19063e-05	0.000260663	3.63951e-05
D_0__Bacteria;D_1__Firmicutes;D_2__Clostridia;D_3__Clostridiales;D_4__Lachnospiraceae;D_5__Hungatella	0	0	4	11	35	88	0		0	0	4.04862e-06	4.54833e-05	3.20553e-05	0.000441123	0
D_0__Bacteria;D_1__Firmicutes;D_2__Clostridia;D_3__Clostridiales;D_4__Lachnospiraceae;D_5__Lachnoclostridium	1327	1213	10197	2520	4160	2276	1000		0.00192006	0.00273271	0.0103209	0.0104198	0.00381001	0.011409	0.00145581
D_0__Bacteria;D_1__Firmicutes;D_2__Clostridia;D_3__Clostridiales;D_4__Lachnospiraceae;D_5__Lachnospiraceae NK4A136 group	288770	183477	48630	46665	116267	50582	253053		0.417827	0.413347	0.049221	0.192953	0.106485	0.253555	0.368396
D_0__Bacteria;D_1__Firmicutes;D_2__Clostridia;D_3__Clostridiales;D_4__Lachnospiraceae;D_5__Roseburia	14725	15490	15741	10262	38197	6035	12678		0.0213059	0.0348967	0.0159323	0.0424318	0.0349834	0.030252	0.0184567
D_0__Bacteria;D_1__Firmicutes;D_2__Clostridia;D_3__Clostridiales;D_4__Lachnospiraceae;D_5__Tyzzerella 4	0	30	0	37	9	147	0		0	6.75857e-05	0	0.000152989	8.2428e-06	0.000736875	0
D_0__Bacteria;D_1__Firmicutes;D_2__Clostridia;D_3__Clostridiales;D_4__Lachnospiraceae;D_5__uncultured	46357	38553	14980	4154	19763	5822	44683		0.0670748	0.0868544	0.0151621	0.0171761	0.0181003	0.0291843	0.0650498
D_0__Bacteria;D_1__Firmicutes;D_2__Clostridia;D_3__Clostridiales;D_4__Lachnospiraceae;Other	65629	63843	131439	33863	148750	43908	93972		0.0949598	0.143829	0.133037	0.140018	0.136235	0.2201	0.136805
D_0__Bacteria;D_1__Firmicutes;D_2__Clostridia;D_3__Clostridiales;D_4__Peptostreptococcaceae;D_5__Romboutsia	8973	3129	204632	11633	43850	2821	11904		0.0129832	0.00704919	0.207119	0.0481007	0.0401608	0.014141	0.0173299
D_0__Bacteria;D_1__Firmicutes;D_2__Clostridia;D_3__Clostridiales;D_4__Ruminococcaceae;D_5__Ruminococcaceae UCG-014	0	0	0	0	0	4	0		0	0	0	0	0	2.0051e-05	0
D_0__Bacteria;D_1__Firmicutes;D_2__Erysipelotrichia;D_3__Erysipelotrichales;D_4__Erysipelotrichaceae;D_5__[Clostridium] innocuum group	0	2	0	3	0	30	0		0	4.50571e-06	0	1.24045e-05	0	0.000150383	0
D_0__Bacteria;D_1__Firmicutes;D_2__Erysipelotrichia;D_3__Erysipelotrichales;D_4__Erysipelotrichaceae;D_5__Coprobacillus	0	30	0	4	12	133	0		0	6.75857e-05	0	1.65394e-05	1.09904e-05	0.000666697	0
D_0__Bacteria;D_1__Firmicutes;D_2__Erysipelotrichia;D_3__Erysipelotrichales;D_4__Erysipelotrichaceae;D_5__Turicibacter	129431	57138	454808	107290	565156	65642	119809		0.187276	0.128724	0.460336	0.443628	0.517608	0.329047	0.174419
D_0__Bacteria;D_1__Firmicutes;D_2__Negativicutes;D_3__Selenomonadales;D_4__Veillonellaceae;D_5__Veillonella	0	0	0	3	0	0	0		0	0	0	1.24045e-05	0	0	0
D_0__Bacteria;D_1__Proteobacteria;D_2__Alphaproteobacteria;D_3__Caulobacterales;D_4__Caulobacteraceae;D_5__Brevundimonas	0	0	4	0	12	0	0		0	0	4.04862e-06	0	1.09904e-05	0	0
D_0__Bacteria;D_1__Proteobacteria;D_2__Alphaproteobacteria;D_3__Rhizobiales;D_4__Rhizobiaceae;D_5__Allorhizobium-Neorhizobium-Pararhizobium-Rhizobium	8	0	7	0	0	0	0		1.15753e-05	0	7.08508e-06	0	0	0	0
D_0__Bacteria;D_1__Proteobacteria;D_2__Alphaproteobacteria;D_3__Rhizobiales;D_4__Rhizobiaceae;D_5__Aureimonas	0	4	0	0	0	0	0		0	9.01142e-06	0	0	0	0	0
D_0__Bacteria;D_1__Proteobacteria;D_2__Alphaproteobacteria;D_3__Rhizobiales;D_4__Rhizobiaceae;D_5__Mesorhizobium	0	0	0	0	17	0	0		0	0	0	0	1.55697e-05	0	0
D_0__Bacteria;D_1__Proteobacteria;D_2__Alphaproteobacteria;D_3__Rhizobiales;D_4__Rhizobiaceae;D_5__Ochrobactrum	0	0	0	0	10	0	0		0	0	0	0	9.15867e-06	0	0
D_0__Bacteria;D_1__Proteobacteria;D_2__Alphaproteobacteria;D_3__Rhodobacterales;D_4__Rhodobacteraceae;D_5__Paracoccus	0	26	0	0	10	0	0		0	5.85743e-05	0	0	9.15867e-06	0	0
D_0__Bacteria;D_1__Proteobacteria;D_2__Alphaproteobacteria;D_3__Rhodobacterales;D_4__Rhodobacteraceae;Other	0	6	0	0	0	0	0		0	1.35171e-05	0	0	0	0	0
D_0__Bacteria;D_1__Proteobacteria;D_2__Alphaproteobacteria;D_3__Sphingomonadales;D_4__Sphingomonadaceae;D_5__Sphingobium	0	0	0	0	0	5	0		0	0	0	0	0	2.50638e-05	0
D_0__Bacteria;D_1__Proteobacteria;D_2__Alphaproteobacteria;D_3__Sphingomonadales;D_4__Sphingomonadaceae;D_5__Sphingomonas	0	5	0	0	0	0	0		0	1.12643e-05	0	0	0	0	0
D_0__Bacteria;D_1__Proteobacteria;D_2__Gammaproteobacteria;D_3__Alteromonadales;D_4__Shewanellaceae;D_5__Shewanella	0	0	0	0	6	0	0		0	0	0	0	5.4952e-06	0	0
D_0__Bacteria;D_1__Proteobacteria;D_2__Gammaproteobacteria;D_3__Betaproteobacteriales;D_4__Burkholderiaceae;D_5__Cupriavidus	4	97	108	227	963	112	0		5.78767e-06	0.000218527	0.000109313	0.00093861	0.00088198	0.000561429	0
D_0__Bacteria;D_1__Proteobacteria;D_2__Gammaproteobacteria;D_3__Betaproteobacteriales;D_4__Burkholderiaceae;D_5__Diaphorobacter	0	7	0	3	0	3	0		0	1.577e-05	0	1.24045e-05	0	1.50383e-05	0
D_0__Bacteria;D_1__Proteobacteria;D_2__Gammaproteobacteria;D_3__Betaproteobacteriales;D_4__Burkholderiaceae;D_5__Pelomonas	0	0	0	0	37	0	0		0	0	0	0	3.38871e-05	0	0
D_0__Bacteria;D_1__Proteobacteria;D_2__Gammaproteobacteria;D_3__Betaproteobacteriales;D_4__Burkholderiaceae;D_5__Ralstonia	0	68	95	162	599	44	4		0	0.000153194	9.61546e-05	0.000669845	0.000548604	0.000220561	5.82322e-06
D_0__Bacteria;D_1__Proteobacteria;D_2__Gammaproteobacteria;D_3__Betaproteobacteriales;D_4__Burkholderiaceae;Other	0	0	0	2	0	3	0		0	0	0	8.26969e-06	0	1.50383e-05	0
D_0__Bacteria;D_1__Proteobacteria;D_2__Gammaproteobacteria;D_3__Betaproteobacteriales;D_4__Rhodocyclaceae;D_5__uncultured	0	0	0	7	0	0	0		0	0	0	2.89439e-05	0	0	0
D_0__Bacteria;D_1__Proteobacteria;D_2__Gammaproteobacteria;D_3__Betaproteobacteriales;Other;Other	0	0	0	0	4	0	0		0	0	0	0	3.66347e-06	0	0
D_0__Bacteria;D_1__Proteobacteria;D_2__Gammaproteobacteria;D_3__Enterobacteriales;D_4__Enterobacteriaceae;D_5__Enterobacter	17510	13975	1245	728	10785	1280	23187		0.0253355	0.0314837	0.00126013	0.00301017	0.00987762	0.00641633	0.0337558
D_0__Bacteria;D_1__Proteobacteria;D_2__Gammaproteobacteria;D_3__Enterobacteriales;D_4__Enterobacteriaceae;D_5__Escherichia-Shigella	34879	19284	63040	12626	58624	6854	36556		0.0504671	0.0434441	0.0638062	0.0522066	0.0536918	0.0343574	0.0532184
D_0__Bacteria;D_1__Proteobacteria;D_2__Gammaproteobacteria;D_3__Enterobacteriales;D_4__Enterobacteriaceae;D_5__Klebsiella	48	43	0	0	158	0	99		6.94521e-05	9.68728e-05	0	0	0.000144707	0	0.000144125
D_0__Bacteria;D_1__Proteobacteria;D_2__Gammaproteobacteria;D_3__Enterobacteriales;D_4__Enterobacteriaceae;Other	29098	14612	2910	885	12130	1609	39225		0.0421024	0.0329187	0.00294537	0.00365934	0.0111095	0.00806553	0.057104
D_0__Bacteria;D_1__Proteobacteria;D_2__Gammaproteobacteria;D_3__Pseudomonadales;D_4__Pseudomonadaceae;D_5__Pseudomonas	23	16	0	23	58	0	12		3.32791e-05	3.60457e-05	0	9.51014e-05	5.31203e-05	0	1.74697e-05
D_0__Bacteria;D_1__Proteobacteria;D_2__Gammaproteobacteria;D_3__Xanthomonadales;D_4__Rhodanobacteraceae;D_5__Rhodanobacter	0	0	4	0	78	0	0		0	0	4.04862e-06	0	7.14376e-05	0	0
D_0__Bacteria;D_1__Proteobacteria;D_2__Gammaproteobacteria;D_3__Xanthomonadales;D_4__Xanthomonadaceae;D_5__Stenotrophomonas	0	16	0	14	0	10	0		0	3.60457e-05	0	5.78878e-05	0	5.01276e-05	0
D_0__Bacteria;D_1__Tenericutes;D_2__Mollicutes;D_3__Anaeroplasmatales;D_4__Anaeroplasmataceae;D_5__Anaeroplasma	0	13	0	0	0	6	0		0	2.92871e-05	0	0	0	3.00765e-05	0
D_0__Bacteria;D_1__Verrucomicrobia;D_2__Verrucomicrobiae;D_3__Verrucomicrobiales;D_4__Akkermansiaceae;D_5__Akkermansia	17826	6222	16802	2150	21512	1964	17972		0.0257928	0.0140173	0.0170062	0.00888992	0.0197021	0.00984506	0.0261637
D_0__Bacteria;Other;Other;Other;Other;Other	0	2	0	0	0	3	0		0	4.50571e-06	0	0	0	1.50383e-05	0
Unassigned;Other;Other;Other;Other;Other	0	0	0	3	0	0	0		0	0	0	1.24045e-05	0	0	0
	691124	443881	987992	241847	1091862	199491	686905		1	1	1	1	1	1	1
