# Supplementary material for: Characterization of the Luminal and Mucosa-Associated Microbiome along the Gastrointestinal Tract: Results from Surgically Treated Preterm Infants and a Murine Model
Source: Nutrients. 2021 Mar 23;13(3):1030. doi: 10.3390/nu13031030 (PMC8004827; doi:10.3390/nu13031030)
Supplement: Supplementary file 1 [file nutrients-13-01030-s001.zip › Table S1.xlsx]

## Sheet: tissue_type_otu_table_sorted_L6
HUMAN derived reads distribution and relative abundance						read numbers		relative abundance (%)
Kingdom	Phylum	Class	Order	Family	Genus	lumen	mucosa	lumen relative	mucosa relative
D_0__Bacteria	D_1__Firmicutes	D_2__Bacilli	D_3__Lactobacillales	D_4__Streptococcaceae	D_5__Streptococcus	10454	13004	0.0458456	0.156285
D_0__Bacteria	D_1__Firmicutes	D_2__Clostridia	D_3__Clostridiales	D_4__Clostridiaceae 1	D_5__Clostridium sensu stricto 1	70521	10529	0.309267	0.12654
D_0__Bacteria	D_1__Firmicutes	D_2__Bacilli	D_3__Lactobacillales	D_4__Enterococcaceae	D_5__Enterococcus	39094	7877	0.171445	0.0946675
D_0__Bacteria	D_1__Firmicutes	D_2__Bacilli	D_3__Bacillales	D_4__Staphylococcaceae	D_5__Staphylococcus	20792	7567	0.0911826	0.0909419
D_0__Bacteria	D_1__Firmicutes	D_2__Negativicutes	D_3__Selenomonadales	D_4__Veillonellaceae	D_5__Veillonella	17327	6618	0.0759869	0.0795366
D_0__Bacteria	D_1__Firmicutes	D_2__Clostridia	D_3__Clostridiales	D_4__Lachnospiraceae	D_5__Blautia	8366	5217	0.0366888	0.0626991
D_0__Bacteria	D_1__Proteobacteria	D_2__Gammaproteobacteria	D_3__Enterobacteriales	D_4__Enterobacteriaceae	D_5__Escherichia-Shigella	3497	4490	0.015336	0.0539618
D_0__Bacteria	D_1__Proteobacteria	D_2__Gammaproteobacteria	D_3__Enterobacteriales	D_4__Enterobacteriaceae	D_5__Klebsiella	3009	2683	0.0131959	0.0322449
D_0__Bacteria	D_1__Firmicutes	D_2__Clostridia	D_3__Clostridiales	D_4__Peptostreptococcaceae	D_5__Intestinibacter	6627	2334	0.0290625	0.0280505
D_0__Bacteria	D_1__Firmicutes	D_2__Erysipelotrichia	D_3__Erysipelotrichales	D_4__Erysipelotrichaceae	D_5__[Clostridium] innocuum group	1122	2236	0.00492049	0.0268727
D_0__Bacteria	D_1__Firmicutes	D_2__Clostridia	D_3__Clostridiales	D_4__Family XI	D_5__Peptoniphilus	3971	2158	0.0174147	0.0259353
D_0__Bacteria	D_1__Bacteroidetes	D_2__Bacteroidia	D_3__Bacteroidales	D_4__Prevotellaceae	D_5__Prevotella 7	13053	1952	0.0572435	0.0234596
D_0__Bacteria	D_1__Proteobacteria	D_2__Gammaproteobacteria	D_3__Enterobacteriales	D_4__Enterobacteriaceae	Other	2484	1686	0.0108935	0.0202627
D_0__Bacteria	D_1__Proteobacteria	D_2__Gammaproteobacteria	D_3__Betaproteobacteriales	D_4__Neisseriaceae	D_5__Neisseria	0	1580	0	0.0189888
D_0__Bacteria	D_1__Actinobacteria	D_2__Actinobacteria	D_3__Corynebacteriales	D_4__Corynebacteriaceae	D_5__Corynebacterium 1	213	1265	0.000934104	0.015203
D_0__Bacteria	D_1__Firmicutes	D_2__Clostridia	D_3__Clostridiales	D_4__Ruminococcaceae	D_5__Flavonifractor	1595	1238	0.00699482	0.0148786
D_0__Bacteria	D_1__Firmicutes	D_2__Negativicutes	D_3__Selenomonadales	D_4__Veillonellaceae	D_5__Megasphaera	3022	1218	0.0132529	0.0146382
D_0__Bacteria	D_1__Firmicutes	D_2__Clostridia	D_3__Clostridiales	D_4__Family XI	D_5__Anaerococcus	1451	1163	0.00636331	0.0139772
D_0__Bacteria	D_1__Bacteroidetes	D_2__Bacteroidia	D_3__Flavobacteriales	D_4__Weeksellaceae	D_5__Elizabethkingia	10	1120	4.38546e-05	0.0134604
D_0__Bacteria	D_1__Firmicutes	D_2__Clostridia	D_3__Clostridiales	D_4__Family XI	D_5__Finegoldia	2122	1089	0.00930596	0.0130878
D_0__Bacteria	D_1__Firmicutes	D_2__Clostridia	D_3__Clostridiales	D_4__Lachnospiraceae	D_5__Roseburia	1449	945	0.00635454	0.0113572
D_0__Bacteria	D_1__Firmicutes	D_2__Negativicutes	D_3__Selenomonadales	D_4__Veillonellaceae	D_5__Negativicoccus	1774	934	0.00777981	0.011225
D_0__Bacteria	D_1__Firmicutes	D_2__Clostridia	D_3__Clostridiales	D_4__Lachnospiraceae	D_5__Fusicatenibacter	584	484	0.00256111	0.00581682
D_0__Bacteria	D_1__Firmicutes	D_2__Bacilli	D_3__Lactobacillales	D_4__Lactobacillaceae	D_5__Lactobacillus	3173	473	0.0139151	0.00568462
D_0__Bacteria	D_1__Proteobacteria	D_2__Gammaproteobacteria	D_3__Betaproteobacteriales	D_4__Burkholderiaceae	D_5__Cupriavidus	7	435	3.06983e-05	0.00522793
D_0__Bacteria	Other	Other	Other	Other	Other	4	322	1.75419e-05	0.00386987
D_0__Bacteria	D_1__Proteobacteria	D_2__Gammaproteobacteria	D_3__Betaproteobacteriales	D_4__Burkholderiaceae	D_5__Ralstonia	0	314	0	0.00377372
D_0__Bacteria	D_1__Firmicutes	D_2__Bacilli	D_3__Lactobacillales	D_4__Lactobacillaceae	D_5__Pediococcus	1359	296	0.00595985	0.00355739
D_0__Bacteria	D_1__Proteobacteria	D_2__Gammaproteobacteria	D_3__Pasteurellales	D_4__Pasteurellaceae	D_5__Haemophilus	3062	285	0.0134283	0.00342519
D_0__Bacteria	D_1__Proteobacteria	D_2__Gammaproteobacteria	D_3__Pseudomonadales	D_4__Pseudomonadaceae	D_5__Pseudomonas	14	266	6.13965e-05	0.00319685
D_0__Bacteria	D_1__Actinobacteria	D_2__Actinobacteria	D_3__Micrococcales	D_4__Micrococcaceae	D_5__Rothia	956	178	0.0041925	0.00213924
D_0__Bacteria	D_1__Proteobacteria	D_2__Gammaproteobacteria	D_3__Xanthomonadales	D_4__Xanthomonadaceae	D_5__Stenotrophomonas	0	168	0	0.00201906
D_0__Bacteria	D_1__Firmicutes	D_2__Clostridia	D_3__Clostridiales	D_4__Lachnospiraceae	D_5__Lachnospira	89	161	0.000390306	0.00193493
D_0__Bacteria	D_1__Fusobacteria	D_2__Fusobacteriia	D_3__Fusobacteriales	D_4__Fusobacteriaceae	D_5__Fusobacterium	2572	152	0.0112794	0.00182677
D_0__Bacteria	D_1__Proteobacteria	D_2__Gammaproteobacteria	D_3__Betaproteobacteriales	D_4__Burkholderiaceae	Other	0	113	0	0.00135806
D_0__Bacteria	D_1__Actinobacteria	D_2__Coriobacteriia	D_3__Coriobacteriales	D_4__Atopobiaceae	D_5__Atopobium	162	104	0.000710445	0.00124989
D_0__Bacteria	D_1__Proteobacteria	D_2__Gammaproteobacteria	D_3__Pseudomonadales	D_4__Moraxellaceae	D_5__Acinetobacter	0	90	0	0.00108164
D_0__Bacteria	D_1__Actinobacteria	D_2__Actinobacteria	D_3__Actinomycetales	D_4__Actinomycetaceae	D_5__Actinomyces	337	60	0.0014779	0.000721093
D_0__Bacteria	D_1__Proteobacteria	D_2__Gammaproteobacteria	D_3__Enterobacteriales	D_4__Enterobacteriaceae	D_5__Serratia	0	39	0	0.000468711
D_0__Bacteria	D_1__Proteobacteria	D_2__Alphaproteobacteria	D_3__Rhizobiales	D_4__Rhizobiaceae	D_5__Phyllobacterium	0	34	0	0.000408619
D_0__Bacteria	D_1__Firmicutes	D_2__Clostridia	D_3__Clostridiales	D_4__Ruminococcaceae	D_5__Ruminiclostridium 5	68	31	0.000298212	0.000372565
D_0__Bacteria	D_1__Deinococcus-Thermus	D_2__Deinococci	D_3__Deinococcales	D_4__Deinococcaceae	D_5__Deinococcus	0	30	0	0.000360547
Unassigned	Other	Other	Other	Other	Other	0	27	0	0.000324492
D_0__Bacteria	D_1__Firmicutes	D_2__Bacilli	D_3__Bacillales	D_4__Family XI	D_5__Gemella	1357	26	0.00595108	0.000312474
D_0__Bacteria	D_1__Proteobacteria	D_2__Gammaproteobacteria	D_3__Enterobacteriales	D_4__Enterobacteriaceae	D_5__Enterobacter	0	26	0	0.000312474
D_0__Bacteria	D_1__Actinobacteria	D_2__Actinobacteria	D_3__Propionibacteriales	D_4__Propionibacteriaceae	D_5__Cutibacterium	0	18	0	0.000216328
D_0__Bacteria	D_1__Actinobacteria	D_2__Actinobacteria	D_3__Micrococcales	D_4__Dermatophilaceae	D_5__Mobilicoccus	0	16	0	0.000192292
D_0__Bacteria	D_1__Firmicutes	D_2__Clostridia	D_3__Clostridiales	D_4__Lachnospiraceae	D_5__Lachnoanaerobaculum	68	15	0.000298212	0.000180273
D_0__Bacteria	D_1__Firmicutes	D_2__Bacilli	D_3__Bacillales	D_4__Bacillaceae	D_5__Bacillus	0	15	0	0.000180273
D_0__Bacteria	D_1__Proteobacteria	D_2__Gammaproteobacteria	D_3__Betaproteobacteriales	D_4__Burkholderiaceae	D_5__Undibacterium	0	14	0	0.000168255
D_0__Bacteria	D_1__Actinobacteria	D_2__Actinobacteria	D_3__Micrococcales	D_4__Microbacteriaceae	D_5__Leucobacter	0	12	0	0.000144219
D_0__Bacteria	D_1__Proteobacteria	D_2__Gammaproteobacteria	D_3__Pasteurellales	D_4__Pasteurellaceae	D_5__Actinobacillus	0	12	0	0.000144219
D_0__Bacteria	D_1__Proteobacteria	D_2__Gammaproteobacteria	D_3__Betaproteobacteriales	D_4__Gallionellaceae	D_5__Gallionella	0	11	0	0.0001322
D_0__Bacteria	D_1__Bacteroidetes	D_2__Bacteroidia	D_3__Flavobacteriales	D_4__Weeksellaceae	D_5__Empedobacter	0	10	0	0.000120182
D_0__Bacteria	D_1__Proteobacteria	D_2__Alphaproteobacteria	D_3__Rhizobiales	D_4__Beijerinckiaceae	D_5__Methylobacterium	0	10	0	0.000120182
D_0__Bacteria	D_1__Firmicutes	D_2__Bacilli	D_3__Lactobacillales	D_4__Carnobacteriaceae	D_5__Granulicatella	200	9	0.000877093	0.000108164
D_0__Bacteria	D_1__Proteobacteria	D_2__Gammaproteobacteria	D_3__Aeromonadales	D_4__Aeromonadaceae	D_5__Aeromonas	0	9	0	0.000108164
D_0__Bacteria	D_1__Proteobacteria	D_2__Gammaproteobacteria	D_3__Betaproteobacteriales	D_4__Burkholderiaceae	D_5__Achromobacter	0	9	0	0.000108164
D_0__Bacteria	D_1__Proteobacteria	D_2__Alphaproteobacteria	D_3__Rhizobiales	D_4__Rhizobiaceae	D_5__Ochrobactrum	0	7	0	8.41275e-05
D_0__Bacteria	D_1__Firmicutes	D_2__Clostridia	D_3__Clostridiales	D_4__Family XI	D_5__Parvimonas	0	6	0	7.21093e-05
D_0__Bacteria	D_1__Proteobacteria	D_2__Gammaproteobacteria	D_3__Betaproteobacteriales	D_4__Burkholderiaceae	D_5__Pandoraea	0	6	0	7.21093e-05
D_0__Bacteria	D_1__Deinococcus-Thermus	D_2__Deinococci	D_3__Thermales	D_4__Thermaceae	D_5__Thermus	0	5	0	6.00911e-05
D_0__Bacteria	D_1__Proteobacteria	D_2__Gammaproteobacteria	D_3__Betaproteobacteriales	D_4__Burkholderiaceae	D_5__Herbaspirillum	0	4	0	4.80729e-05
D_0__Bacteria	D_1__Actinobacteria	D_2__Actinobacteria	D_3__Bifidobacteriales	D_4__Bifidobacteriaceae	D_5__Bifidobacterium	25	2	0.000109637	2.40364e-05
D_0__Bacteria	D_1__Firmicutes	D_2__Erysipelotrichia	D_3__Erysipelotrichales	D_4__Erysipelotrichaceae	D_5__Solobacterium	1013	0	0.00444248	0
D_0__Bacteria	D_1__Bacteroidetes	D_2__Bacteroidia	D_3__Bacteroidales	D_4__Prevotellaceae	D_5__Alloprevotella	610	0	0.00267513	0
D_0__Bacteria	D_1__Bacteroidetes	D_2__Bacteroidia	D_3__Bacteroidales	D_4__Prevotellaceae	D_5__Prevotella 6	233	0	0.00102181	0
D_0__Bacteria	D_1__Epsilonbacteraeota	D_2__Campylobacteria	D_3__Campylobacterales	D_4__Campylobacteraceae	D_5__Campylobacter	53	0	0.00023243	0
D_0__Bacteria	D_1__Fusobacteria	D_2__Fusobacteriia	D_3__Fusobacteriales	D_4__Leptotrichiaceae	D_5__Leptotrichia	42	0	0.00018419	0
D_0__Bacteria	D_1__Proteobacteria	D_2__Gammaproteobacteria	D_3__Pasteurellales	D_4__Pasteurellaceae	Other	32	0	0.000140335	0
D_0__Bacteria	D_1__Firmicutes	D_2__Clostridia	D_3__Clostridiales	D_4__Lachnospiraceae	D_5__Stomatobaculum	22	0	9.64802e-05	0
D_0__Bacteria	D_1__Firmicutes	D_2__Bacilli	D_3__Lactobacillales	D_4__Streptococcaceae	D_5__Lactococcus	14	0	6.13965e-05	0
D_0__Bacteria	D_1__Firmicutes	D_2__Clostridia	D_3__Clostridiales	D_4__Peptostreptococcaceae	D_5__Terrisporobacter	8	0	3.50837e-05	0
D_0__Bacteria	D_1__Actinobacteria	D_2__Actinobacteria	D_3__Corynebacteriales	D_4__Corynebacteriaceae	D_5__Corynebacterium	5	0	2.19273e-05	0
D_0__Bacteria	D_1__Firmicutes	D_2__Clostridia	D_3__Clostridiales	D_4__Lachnospiraceae	D_5__Oribacterium	4	0	1.75419e-05	0

## Sheet: sample_otu_table_sorted_L6
HUMAN derived reads distribution and relative abundance per sample						read numbers								relative abundance (%)
Kingdom	Phylum	Class	Order	Family	Genus	1-mucosa	1-stool	3-mucosa	3-stool	4-mucosa	4-stool	5-mucosa	5-stool	1 mucosa	1 stool	3 mucosa	3 stool	4 mucosa	4 stool	5 mucosa	5 stool
D_0__Bacteria	D_1__Patescibacteria	D_2__Saccharimonadia	D_3__Saccharimonadales	D_4__TM7 phylum sp, oral clone FR058	D_5__	0	0	0	0	0	0	0	0	0	0	0	0	0	0	0	0
D_0__Bacteria	D_1__Firmicutes	D_2__Erysipelotrichia	D_3__Erysipelotrichales	D_4__Erysipelotrichaceae	D_5__[Clostridium] innocuum group	0	0	0	0	10	0	2226	1122	0	0	0	0	0.0239992	0	13.4787	2.2048
D_0__Bacteria	D_1__Proteobacteria	D_2__Gammaproteobacteria	D_3__Betaproteobacteriales	D_4__Burkholderiaceae	D_5__Achromobacter	0	0	5	0	4	0	0	0	0	0	0.0857633	0	0.00959969	0	0	0
D_0__Bacteria	D_1__Proteobacteria	D_2__Gammaproteobacteria	D_3__Pseudomonadales	D_4__Moraxellaceae	D_5__Acinetobacter	90	0	0	0	0	0	0	0	0.468897	0	0	0	0	0	0	0
D_0__Bacteria	D_1__Proteobacteria	D_2__Gammaproteobacteria	D_3__Pasteurellales	D_4__Pasteurellaceae	D_5__Actinobacillus	0	0	12	0	0	0	0	0	0	0	0.205832	0	0	0	0	0
D_0__Bacteria	D_1__Actinobacteria	D_2__Actinobacteria	D_3__Actinomycetales	D_4__Actinomycetaceae	D_5__Actinomyces	0	0	0	0	44	166	16	171	0	0	0	0	0.105597	0.314257	0.0968816	0.336025
D_0__Bacteria	D_1__Proteobacteria	D_2__Gammaproteobacteria	D_3__Aeromonadales	D_4__Aeromonadaceae	D_5__Aeromonas	9	0	0	0	0	0	0	0	0.0468897	0	0	0	0	0	0	0
D_0__Bacteria	D_1__Bacteroidetes	D_2__Bacteroidia	D_3__Bacteroidales	D_4__Prevotellaceae	D_5__Alloprevotella	0	0	0	0	0	0	0	610	0	0	0	0	0	0	0	1.19869
D_0__Bacteria	D_1__Firmicutes	D_2__Clostridia	D_3__Clostridiales	D_4__Family XI	D_5__Anaerococcus	0	0	0	0	1163	1451	0	0	0	0	0	0	2.79111	2.74691	0	0
D_0__Bacteria	D_1__Actinobacteria	D_2__Coriobacteriia	D_3__Coriobacteriales	D_4__Atopobiaceae	D_5__Atopobium	0	0	0	0	104	36	0	126	0	0	0	0	0.249592	0.0681521	0	0.247598
D_0__Bacteria	D_1__Firmicutes	D_2__Bacilli	D_3__Bacillales	D_4__Bacillaceae	D_5__Bacillus	10	0	5	0	0	0	0	0	0.0520996	0	0.0857633	0	0	0	0	0
D_0__Bacteria	D_1__Actinobacteria	D_2__Actinobacteria	D_3__Bifidobacteriales	D_4__Bifidobacteriaceae	D_5__Bifidobacterium	0	19	0	0	0	0	2	6	0	0.0292159	0	0	0	0	0.0121102	0.0117904
D_0__Bacteria	D_1__Firmicutes	D_2__Clostridia	D_3__Clostridiales	D_4__Lachnospiraceae	D_5__Blautia	0	0	0	0	3736	5346	1481	3020	0	0	0	0	8.96611	10.1206	8.96761	5.93448
D_0__Bacteria	D_1__Epsilonbacteraeota	D_2__Campylobacteria	D_3__Campylobacterales	D_4__Campylobacteraceae	D_5__Campylobacter	0	0	0	0	0	0	0	53	0	0	0	0	0	0	0	0.104148
D_0__Bacteria	D_1__Proteobacteria	D_2__Gammaproteobacteria	D_3__Enterobacteriales	D_4__Enterobacteriaceae	D_5__Citrobacter	0	0	0	0	0	0	0	0	0	0	0	0	0	0	0	0
D_0__Bacteria	D_1__Firmicutes	D_2__Clostridia	D_3__Clostridiales	D_4__Peptostreptococcaceae	D_5__Clostridioides	0	0	0	0	0	0	0	0	0	0	0	0	0	0	0	0
D_0__Bacteria	D_1__Firmicutes	D_2__Clostridia	D_3__Clostridiales	D_4__Clostridiaceae 1	D_5__Clostridium sensu stricto 1	0	0	2082	54740	5419	13692	3028	2089	0	0	35.7118	92.3399	13.0052	25.9205	18.3348	4.10501
D_0__Bacteria	D_1__Actinobacteria	D_2__Actinobacteria	D_3__Corynebacteriales	D_4__Corynebacteriaceae	D_5__Corynebacterium	0	0	0	0	0	0	0	5	0	0	0	0	0	0	0	0.00982531
D_0__Bacteria	D_1__Actinobacteria	D_2__Actinobacteria	D_3__Corynebacteriales	D_4__Corynebacteriaceae	D_5__Corynebacterium 1	1256	163	9	31	0	13	0	6	6.54371	0.250642	0.154374	0.0522933	0	0.0246105	0	0.0117904
D_0__Bacteria	D_1__Proteobacteria	D_2__Gammaproteobacteria	D_3__Betaproteobacteriales	D_4__Burkholderiaceae	D_5__Cupriavidus	312	7	69	0	44	0	10	0	1.62551	0.0107638	1.18353	0	0.105597	0	0.060551	0
D_0__Bacteria	D_1__Actinobacteria	D_2__Actinobacteria	D_3__Propionibacteriales	D_4__Propionibacteriaceae	D_5__Cutibacterium	18	0	0	0	0	0	0	0	0.0937793	0	0	0	0	0	0	0
D_0__Bacteria	D_1__Deinococcus-Thermus	D_2__Deinococci	D_3__Deinococcales	D_4__Deinococcaceae	D_5__Deinococcus	30	0	0	0	0	0	0	0	0.156299	0	0	0	0	0	0	0
D_0__Bacteria	D_1__Bacteroidetes	D_2__Bacteroidia	D_3__Flavobacteriales	D_4__Weeksellaceae	D_5__Elizabethkingia	1025	10	62	0	33	0	0	0	5.34021	0.0153768	1.06346	0	0.0791975	0	0	0
D_0__Bacteria	D_1__Bacteroidetes	D_2__Bacteroidia	D_3__Flavobacteriales	D_4__Weeksellaceae	D_5__Empedobacter	0	0	10	0	0	0	0	0	0	0	0.171527	0	0	0	0	0
D_0__Bacteria	D_1__Proteobacteria	D_2__Gammaproteobacteria	D_3__Enterobacteriales	D_4__Enterobacteriaceae	D_5__Enterobacter	26	0	0	0	0	0	0	0	0.135459	0	0	0	0	0	0	0
D_0__Bacteria	D_1__Firmicutes	D_2__Bacilli	D_3__Lactobacillales	D_4__Enterococcaceae	D_5__Enterococcus	3641	35067	168	1522	4010	2477	58	28	18.9695	53.9219	2.88165	2.56743	9.62369	4.68925	0.351196	0.0550217
D_0__Bacteria	D_1__Firmicutes	D_2__Erysipelotrichia	D_3__Erysipelotrichales	D_4__Erysipelotrichaceae	D_5__Erysipelatoclostridium	0	0	0	0	0	0	0	0	0	0	0	0	0	0	0	0
D_0__Bacteria	D_1__Proteobacteria	D_2__Gammaproteobacteria	D_3__Enterobacteriales	D_4__Enterobacteriaceae	D_5__Escherichia-Shigella	2035	0	703	0	1347	1217	405	2280	10.6023	0	12.0583	0	3.2327	2.30392	2.45232	4.48034
D_0__Bacteria	D_1__Firmicutes	D_2__Clostridia	D_3__Clostridiales	D_4__Family XI	D_5__Finegoldia	0	0	39	0	1050	1857	0	265	0	0	0.668954	0	2.51992	3.51551	0	0.520741
D_0__Bacteria	D_1__Firmicutes	D_2__Clostridia	D_3__Clostridiales	D_4__Ruminococcaceae	D_5__Flavonifractor	0	0	0	0	0	0	1238	1595	0	0	0	0	0	0	7.49622	3.13427
D_0__Bacteria	D_1__Firmicutes	D_2__Clostridia	D_3__Clostridiales	D_4__Lachnospiraceae	D_5__Fusicatenibacter	0	0	0	0	484	584	0	0	0	0	0	0	1.16156	1.10558	0	0
D_0__Bacteria	D_1__Fusobacteria	D_2__Fusobacteriia	D_3__Fusobacteriales	D_4__Fusobacteriaceae	D_5__Fusobacterium	0	0	0	0	47	742	105	1830	0	0	0	0	0.112796	1.40469	0.635786	3.59606
D_0__Bacteria	D_1__Proteobacteria	D_2__Gammaproteobacteria	D_3__Betaproteobacteriales	D_4__Gallionellaceae	D_5__Gallionella	11	0	0	0	0	0	0	0	0.0573096	0	0	0	0	0	0	0
D_0__Bacteria	D_1__Firmicutes	D_2__Bacilli	D_3__Bacillales	D_4__Family XI	D_5__Gemella	23	1340	0	0	3	9	0	8	0.119829	2.06049	0	0	0.00719977	0.017038	0	0.0157205
D_0__Bacteria	D_1__Firmicutes	D_2__Bacilli	D_3__Lactobacillales	D_4__Carnobacteriaceae	D_5__Granulicatella	0	0	0	0	0	0	9	200	0	0	0	0	0	0	0.0544959	0.393012
D_0__Bacteria	D_1__Proteobacteria	D_2__Gammaproteobacteria	D_3__Pasteurellales	D_4__Pasteurellaceae	D_5__Haemophilus	254	2988	25	0	6	39	0	35	1.32333	4.59459	0.428816	0	0.0143995	0.0738315	0	0.0687771
D_0__Bacteria	D_1__Proteobacteria	D_2__Gammaproteobacteria	D_3__Betaproteobacteriales	D_4__Burkholderiaceae	D_5__Herbaspirillum	0	0	0	0	4	0	0	0	0	0	0	0	0.00959969	0	0	0
D_0__Bacteria	D_1__Firmicutes	D_2__Clostridia	D_3__Clostridiales	D_4__Peptostreptococcaceae	D_5__Intestinibacter	0	0	0	0	2256	6159	78	468	0	0	0	0	5.41423	11.6597	0.472298	0.919649
D_0__Bacteria	D_1__Proteobacteria	D_2__Gammaproteobacteria	D_3__Enterobacteriales	D_4__Enterobacteriaceae	D_5__Klebsiella	0	0	0	0	2633	2575	50	434	0	0	0	0	6.319	4.87477	0.302755	0.852837
D_0__Bacteria	D_1__Firmicutes	D_2__Clostridia	D_3__Clostridiales	D_4__Lachnospiraceae	D_5__Lachnoanaerobaculum	0	0	0	0	15	0	0	68	0	0	0	0	0.0359988	0	0	0.133624
D_0__Bacteria	D_1__Firmicutes	D_2__Clostridia	D_3__Clostridiales	D_4__Lachnospiraceae	D_5__Lachnospira	0	0	0	0	161	89	0	0	0	0	0	0	0.386388	0.168487	0	0
D_0__Bacteria	D_1__Firmicutes	D_2__Bacilli	D_3__Lactobacillales	D_4__Lactobacillaceae	D_5__Lactobacillus	0	0	14	430	0	0	459	2743	0	0	0.240137	0.725359	0	0	2.77929	5.39016
D_0__Bacteria	D_1__Firmicutes	D_2__Bacilli	D_3__Lactobacillales	D_4__Streptococcaceae	D_5__Lactococcus	0	14	0	0	0	0	0	0	0	0.0215275	0	0	0	0	0	0
D_0__Bacteria	D_1__Fusobacteria	D_2__Fusobacteriia	D_3__Fusobacteriales	D_4__Leptotrichiaceae	D_5__Leptotrichia	0	0	0	0	0	0	0	42	0	0	0	0	0	0	0	0.0825326
D_0__Bacteria	D_1__Actinobacteria	D_2__Actinobacteria	D_3__Micrococcales	D_4__Microbacteriaceae	D_5__Leucobacter	6	0	0	0	0	0	6	0	0.0312598	0	0	0	0	0	0.0363306	0
D_0__Bacteria	D_1__Firmicutes	D_2__Negativicutes	D_3__Selenomonadales	D_4__Veillonellaceae	D_5__Megasphaera	0	0	0	0	0	0	1218	3022	0	0	0	0	0	0	7.37511	5.93841
D_0__Bacteria	D_1__Proteobacteria	D_2__Alphaproteobacteria	D_3__Rhizobiales	D_4__Beijerinckiaceae	D_5__Methylobacterium	10	0	0	0	0	0	0	0	0.0520996	0	0	0	0	0	0	0
D_0__Bacteria	D_1__Actinobacteria	D_2__Actinobacteria	D_3__Micrococcales	D_4__Dermatophilaceae	D_5__Mobilicoccus	16	0	0	0	0	0	0	0	0.0833594	0	0	0	0	0	0	0
D_0__Bacteria	D_1__Firmicutes	D_2__Negativicutes	D_3__Selenomonadales	D_4__Veillonellaceae	D_5__Negativicoccus	0	0	0	0	934	1774	0	0	0	0	0	0	2.24153	3.35839	0	0
D_0__Bacteria	D_1__Proteobacteria	D_2__Gammaproteobacteria	D_3__Betaproteobacteriales	D_4__Neisseriaceae	D_5__Neisseria	1580	0	0	0	0	0	0	0	8.23174	0	0	0	0	0	0	0
D_0__Bacteria	D_1__Proteobacteria	D_2__Alphaproteobacteria	D_3__Rhizobiales	D_4__Rhizobiaceae	D_5__Ochrobactrum	0	0	0	0	7	0	0	0	0	0	0	0	0.0167995	0	0	0
D_0__Bacteria	D_1__Firmicutes	D_2__Clostridia	D_3__Clostridiales	D_4__Lachnospiraceae	D_5__Oribacterium	0	0	0	0	0	0	0	4	0	0	0	0	0	0	0	0.00786024
D_0__Bacteria	D_1__Proteobacteria	D_2__Gammaproteobacteria	D_3__Betaproteobacteriales	D_4__Burkholderiaceae	D_5__Pandoraea	6	0	0	0	0	0	0	0	0.0312598	0	0	0	0	0	0	0
D_0__Bacteria	D_1__Firmicutes	D_2__Clostridia	D_3__Clostridiales	D_4__Family XI	D_5__Parvimonas	6	0	0	0	0	0	0	0	0.0312598	0	0	0	0	0	0	0
D_0__Bacteria	D_1__Firmicutes	D_2__Bacilli	D_3__Lactobacillales	D_4__Lactobacillaceae	D_5__Pediococcus	0	0	0	0	0	0	296	1359	0	0	0	0	0	0	1.79231	2.67052
D_0__Bacteria	D_1__Firmicutes	D_2__Clostridia	D_3__Clostridiales	D_4__Family XI	D_5__Peptoniphilus	0	0	0	0	2158	2353	0	1618	0	0	0	0	5.17903	4.4545	0	3.17947
D_0__Bacteria	D_1__Proteobacteria	D_2__Alphaproteobacteria	D_3__Rhizobiales	D_4__Rhizobiaceae	D_5__Phyllobacterium	34	0	0	0	0	0	0	0	0.177139	0	0	0	0	0	0	0
D_0__Bacteria	D_1__Bacteroidetes	D_2__Bacteroidia	D_3__Bacteroidales	D_4__Prevotellaceae	D_5__Prevotella 6	0	0	0	0	0	0	0	233	0	0	0	0	0	0	0	0.457859
D_0__Bacteria	D_1__Bacteroidetes	D_2__Bacteroidia	D_3__Bacteroidales	D_4__Prevotellaceae	D_5__Prevotella 7	0	0	0	0	0	30	1952	13023	0	0	0	0	0	0.0567934	11.8196	25.591
D_0__Bacteria	D_1__Proteobacteria	D_2__Gammaproteobacteria	D_3__Pseudomonadales	D_4__Pseudomonadaceae	D_5__Pseudomonas	192	0	71	0	3	0	0	14	1.00031	0	1.21784	0	0.00719977	0	0	0.0275109
D_0__Bacteria	D_1__Proteobacteria	D_2__Gammaproteobacteria	D_3__Betaproteobacteriales	D_4__Burkholderiaceae	D_5__Ralstonia	238	0	48	0	19	0	9	0	1.23997	0	0.823328	0	0.0455985	0	0.0544959	0
D_0__Bacteria	D_1__Firmicutes	D_2__Clostridia	D_3__Clostridiales	D_4__Lachnospiraceae	D_5__Roseburia	0	0	0	0	945	1411	0	38	0	0	0	0	2.26793	2.67118	0	0.0746723
D_0__Bacteria	D_1__Actinobacteria	D_2__Actinobacteria	D_3__Micrococcales	D_4__Micrococcaceae	D_5__Rothia	0	782	0	14	178	160	0	0	0	1.20247	0	0.0236163	0.427186	0.302898	0	0
D_0__Bacteria	D_1__Firmicutes	D_2__Clostridia	D_3__Clostridiales	D_4__Ruminococcaceae	D_5__Ruminiclostridium 5	0	0	0	0	0	0	31	68	0	0	0	0	0	0	0.187708	0.133624
D_0__Bacteria	D_1__Proteobacteria	D_2__Gammaproteobacteria	D_3__Enterobacteriales	D_4__Enterobacteriaceae	D_5__Salmonella	0	0	0	0	0	0	0	0	0	0	0	0	0	0	0	0
D_0__Bacteria	D_1__Proteobacteria	D_2__Gammaproteobacteria	D_3__Enterobacteriales	D_4__Enterobacteriaceae	D_5__Serratia	39	0	0	0	0	0	0	0	0.203188	0	0	0	0	0	0	0
D_0__Bacteria	D_1__Firmicutes	D_2__Erysipelotrichia	D_3__Erysipelotrichales	D_4__Erysipelotrichaceae	D_5__Solobacterium	0	0	0	0	0	0	0	1013	0	0	0	0	0	0	0	1.99061
D_0__Bacteria	D_1__Firmicutes	D_2__Bacilli	D_3__Bacillales	D_4__Staphylococcaceae	D_5__Staphylococcus	7557	20033	10	759	0	0	0	0	39.3717	30.8044	0.171527	1.28034	0	0	0	0
D_0__Bacteria	D_1__Proteobacteria	D_2__Gammaproteobacteria	D_3__Xanthomonadales	D_4__Xanthomonadaceae	D_5__Stenotrophomonas	133	0	24	0	11	0	0	0	0.692925	0	0.411664	0	0.0263992	0	0	0
D_0__Bacteria	D_1__Firmicutes	D_2__Clostridia	D_3__Clostridiales	D_4__Lachnospiraceae	D_5__Stomatobaculum	0	0	0	0	0	0	0	22	0	0	0	0	0	0	0	0.0432313
D_0__Bacteria	D_1__Firmicutes	D_2__Bacilli	D_3__Lactobacillales	D_4__Streptococcaceae	D_5__Streptococcus	345	4606	1993	1284	10580	3341	86	1223	1.79744	7.08256	34.1852	2.16596	25.3912	6.3249	0.520739	2.40327
D_0__Bacteria	D_1__Firmicutes	D_2__Clostridia	D_3__Clostridiales	D_4__Peptostreptococcaceae	D_5__Terrisporobacter	0	0	0	0	0	0	0	8	0	0	0	0	0	0	0	0.0157205
D_0__Bacteria	D_1__Deinococcus-Thermus	D_2__Deinococci	D_3__Thermales	D_4__Thermaceae	D_5__Thermus	0	0	5	0	0	0	0	0	0	0	0.0857633	0	0	0	0	0
D_0__Bacteria	D_1__Proteobacteria	D_2__Gammaproteobacteria	D_3__Betaproteobacteriales	D_4__Burkholderiaceae	D_5__Undibacterium	14	0	0	0	0	0	0	0	0.0729395	0	0	0	0	0	0	0
D_0__Bacteria	D_1__Firmicutes	D_2__Negativicutes	D_3__Selenomonadales	D_4__Veillonellaceae	D_5__Veillonella	0	0	306	501	2628	5445	3684	11381	0	0	5.24871	0.845127	6.307	10.308	22.307	22.3644
D_0__Bacteria	D_1__Firmicutes	D_2__Erysipelotrichia	D_3__Erysipelotrichales	D_4__Erysipelotrichaceae	Other	0	0	0	0	0	0	0	0	0	0	0	0	0	0	0	0
D_0__Bacteria	D_1__Proteobacteria	D_2__Gammaproteobacteria	D_3__Betaproteobacteriales	D_4__Burkholderiaceae	Other	113	0	0	0	0	0	0	0	0.588726	0	0	0	0	0	0	0
D_0__Bacteria	D_1__Proteobacteria	D_2__Gammaproteobacteria	D_3__Enterobacteriales	D_4__Enterobacteriaceae	Other	0	0	0	0	1625	1857	61	627	0	0	0	0	3.89988	3.51551	0.369361	1.23209
D_0__Bacteria	D_1__Proteobacteria	D_2__Gammaproteobacteria	D_3__Pasteurellales	D_4__Pasteurellaceae	Other	0	0	0	0	0	0	0	32	0	0	0	0	0	0	0	0.062882
D_0__Bacteria	Other	Other	Other	Other	Other	156	4	152	0	7	0	7	0	0.812754	0.00615072	2.6072	0	0.0167995	0	0.0423857	0
Unassigned	Other	Other	Other	Other	Other	9	0	18	0	0	0	0	0	0.0468897	0	0.308748	0	0	0	0	0
Total	Total	Total	Total	Total	Total	19194	65033	5830	59281	41668	52823	16515	50889	0	100	100	100	100	100	100	100
